# Supplementary material for: Unraveling the adaptive strategies of Mycoplasma hominis through proteogenomic profiling of clinical isolates
Source: Front Cell Infect Microbiol. 2024 May 2;14:1398706. doi: 10.3389/fcimb.2024.1398706 (PMC11096450; doi:10.3389/fcimb.2024.1398706)
Supplement: Supplementary file 2 [file Table_1.xlsx]

## Sheet: MHO33_MHOH34_diff
ID	Label	log2FC	SE	Tvalue	DF	pvalue	adj.pvalue	issue	MissingPercentage	ImputationPercentage	X1	X2	Expression	UserProtein	Sequence.Id	Type	Start	Stop	Strand	Gene	Product	DbXrefs	RefSeq	SO	UniParc	UniRef	GO	KEGG	OldUserProtein	BLAST	Protein	Function	protein	gene
MHOH34_00005	2-1	1.36955	0.083696	16.3634	2	0.0037139	0.0104939		0.388889	0.388889	0	0	Up-regulated	MHO_RS00020	contig_1	cds	1	1392	+	dnaA	chromosomal replication initiator protein DnaA	SO:0001217, UniRef:UniRef50_A0A448ZWT6, UniRef:UniRef90_D1J7E1, UserProtein:MHO_RS00020		0001217		UniRef50_A0A448ZWT6			MHO_0040	chromosomal replication initiator protein DnaA	dnaA	DNA replication	Chromosomal replication initiator protein	DnaA
MHOH34_00100	2-1	4.21673	0.0601964	70.0494	2	0.000203731	0.00448299		0.222222	0.222222	0	0	Up-regulated		contig_1	cds	15743	17173	-		AAA family ATPase	SO:0001217, UniRef:UniRef50_A0A7T5YIQ6		0001217		UniRef50_A0A7T5YIQ6					AAA family ATPase	Stress response	AAA family ATPase
MHOH34_00100	2-1	4.21673	0.0601964	70.0494	2	0.000203731	0.00448299		0.222222	0.222222	0	0	Up-regulated		contig_1	cds	15743	17173	-		AAA family ATPase	SO:0001217, UniRef:UniRef50_A0A7T5YIQ6		0001217		UniRef50_A0A7T5YIQ6					AAA family ATPase	Stress response	AAA family ATPase
MHOH34_00115	2-1	-3.45822	0.0876032	-39.4759	2	0.000641088	0.00556372		0.25	0.25	0	0	Down-regulated	MHO_RS05085	contig_1	cds	18551	19405	+		F0F1 ATP synthase subunit A	EC:7.1.2.2, RefSeq:WP_020002439.1, SO:0001217, UniParc:UPI00036F6F55, UniRef:UniRef100_A0A2K9YSL5, UniRef:UniRef50_A0A2K9YSL5, UniRef:UniRef90_A0A2K9YSL5, UserProtein:MHO_RS05085	WP_020002439.1	0001217	UPI00036F6F55	UniRef100_A0A2K9YSL5			MHO_0200		AtpB	ATP synthase		AtpB
MHOH34_00135	2-1	-1.75346	0.0669952	-26.1729	2	0.00145662	0.00694035		0.333333	0.333333	0	0	Down-regulated	MHO_RS00140	contig_1	cds	20864	22447	+	atpA	F0F1 ATP synthase subunit alpha	EC:7.1.2.2, RefSeq:WP_012855303.1, SO:0001217, UniParc:UPI0001BC1FD6, UniRef:UniRef100_A0A2K9YSA5, UniRef:UniRef50_P12405, UniRef:UniRef90_A0A2K9YSA5, UserProtein:MHO_RS00140	WP_012855303.1	0001217	UPI0001BC1FD6	UniRef100_A0A2K9YSA5			MHO_0240		atpA	ATP synthase		AtpA
MHOH34_00160	2-1	1.1678	0.182835	6.38718	2	0.0236462	0.0350367		0.222222	0.222222	0	0	Up-regulated		contig_1	cds	27695	29131	+		Membrane nuclease, lipoprotein	RefSeq:WP_036433175.1, SO:0001217, UniParc:UPI0005143BD9, UniRef:UniRef100_UPI0005143BD9, UniRef:UniRef50_D1J7H1, UniRef:UniRef90_D1J7H1	WP_036433175.1	0001217	UPI0005143BD9	UniRef100_UPI0005143BD9					Membrane nuclease, lipoprotein	Lipoproteins	Membrane nuclease, lipoprotein
MHOH34_00175	2-1	2.01795	0.110732	18.2237	2	0.00299757	0.00916132		0.166667	0.166667	0	0	Up-regulated	MHO_RS00185	contig_1	cds	38889	39581	+	trkA	TrkA family potassium uptake protein	RefSeq:WP_012855311.1, SO:0001217, UniParc:UPI0001BC203B, UniRef:UniRef100_A0A2K9YSQ8, UniRef:UniRef50_B3PLW0, UniRef:UniRef90_A0A2K9YSQ8, UserProtein:MHO_RS00185	WP_012855311.1	0001217	UPI0001BC203B	UniRef100_A0A2K9YSQ8			MHO_0340		trkA	Transport	Potassium uptake protein	KtrA
MHOH34_00180	2-1	-1.39033	0.0329914	-42.1423	2	0.000562597	0.00538914		0	0	0	0	Down-regulated	MHO_RS00190	contig_1	cds	39692	41023	+		C1 family peptidase	RefSeq:WP_012855312.1, SO:0001217, UniParc:UPI0001BC203C, UniRef:UniRef100_A0A2K9YSB7, UniRef:UniRef50_N9TTD9, UniRef:UniRef90_A0A2K9YSB7, UserProtein:MHO_RS00190	WP_012855312.1	0001217	UPI0001BC203C	UniRef100_A0A2K9YSB7			MHO_0350		PepC	Proteases	Peptidase	PepC
MHOH34_00200	2-1	-1.65462	0.0313303	-52.812	2	0.000358345	0.0049923		0.333333	0.333333	0	0	Down-regulated	MHO_RS00230	contig_1	cds	43087	43719	+	scpB	SMC-Scp complex subunit ScpB	KEGG:K05896, RefSeq:WP_012855318.1, SO:0001217, UniParc:UPI0001BC2042, UniRef:UniRef100_A0A454C936, UniRef:UniRef50_A0A454C936, UniRef:UniRef90_A0A454C936, UserProtein:MHO_RS00230	WP_012855318.1	0001217	UPI0001BC2042	UniRef100_A0A454C936		K05896	MHO_0410	SMC-Scp complex subunit ScpB	scpB	Cell division	Segregation and condensation protein	ScpB
MHOH34_00210	2-1	-1.27496	0.0812625	-15.6894	2	0.00403785	0.0110247		0.166667	0.166667	0	0	Down-regulated	MHO_RS00240	contig_1	cds	44562	44864	+	gatC	Asp-tRNA(Asn)/Glu-tRNA(Gln) amidotransferase subunit GatC	EC:6.3.5.-, RefSeq:WP_036433188.1, SO:0001217, UniParc:UPI000512A7F3, UniRef:UniRef100_A0A454C916, UniRef:UniRef50_A0A077L6L7, UniRef:UniRef90_A0A2K9YST4, UserProtein:MHO_RS00240	WP_036433188.1	0001217	UPI000512A7F3	UniRef100_A0A454C916			MHO_0430	Asp-tRNA(Asn)/Glu-tRNA(Gln) amidotransferase subunit GatC	gatC	Translation	Glutamyl-tRNA(Gln)amidotransferase	GatC
MHOH34_00240	2-1	-1.47196	0.0302133	-48.7191	2	0.000421044	0.00518654		0	0	0	0	Down-regulated	MHO_RS00270	contig_1	cds	54723	55916	-	pgk	phosphoglycerate kinase	EC:2.7.2.3, RefSeq:WP_020002456.1, SO:0001217, UniParc:UPI00035DA786, UniRef:UniRef100_A0A6A8PZ99, UniRef:UniRef50_Q8Y4I2, UniRef:UniRef90_A0A454C986, UserProtein:MHO_RS00270	WP_020002456.1	0001217	UPI00035DA786	UniRef100_A0A6A8PZ99			MHO_0490	phosphoglycerate kinase	pgk	Energy metabolism	phosphoglycerate kinase	Pgk
MHOH34_00255	2-1	-1.13118	0.0509747	-22.191	2	0.00202454	0.00770514		0.166667	0.166667	0	0	Down-regulated	MHO_RS00285	contig_1	cds	57610	58803	+	tuf	elongation factor Tu	GO:0003746, GO:0003924, GO:0005525, GO:0005737, RefSeq:WP_036433196.1, SO:0001217, UniParc:UPI0005134EDC, UniRef:UniRef100_A0A6A8Q4K3, UniRef:UniRef50_P22679, UniRef:UniRef90_P22679, UserProtein:MHO_RS00285	WP_036433196.1	0001217	UPI0005134EDC	UniRef100_A0A6A8Q4K3	0003746		MHO_0520	elongation factor Tu	tuf	Translation	Elongation factor Tu	Tuf
MHOH34_00280	2-1	-1.29774	0.0413267	-31.402	2	0.00101257	0.00615138		0.166667	0.166667	0	0	Down-regulated		contig_1	cds	66271	68007	-		Lipoprotein	RefSeq:WP_036432644.1, SO:0001217, UniParc:UPI00051395CA, UniRef:UniRef100_UPI00051395CA, UniRef:UniRef50_A0A454C9N8, UniRef:UniRef90_A0A454C9N8	WP_036432644.1	0001217	UPI00051395CA	UniRef100_UPI00051395CA				hypothetical protein	Lipoprotein	Lipoproteins	Lmp protein
MHOH34_00290	2-1	-1.17137	0.035246	-33.2342	2	0.00090415	0.00600786		0.25	0.25	0	0	Down-regulated	MHO_RS00310	contig_1	cds	68734	69837	+	ychF	redox-regulated ATPase YchF	RefSeq:WP_036432649.1, SO:0001217, UniParc:UPI000513A509, UniRef:UniRef100_UPI000513A509, UniRef:UniRef50_P47270, UniRef:UniRef90_A0A2K9YSS0, UserProtein:MHO_RS00310	WP_036432649.1	0001217	UPI000513A509	UniRef100_UPI000513A509			MHO_0560	redox-regulated ATPase YchF	ychF	Ribosome biogenesis	Ribosome-binding ATPase YchF	YchF
MHOH34_00315	2-1	1.32803	0.185828	7.14656	2	0.0190228	0.0302127		0.277778	0.277778	0	0	Up-regulated	MHO_RS05170	contig_1	cds	75165	75461	+		hypothetical protein	RefSeq:WP_036432656.1, SO:0001217, UniParc:UPI000512A99E, UniRef:UniRef100_UPI000512A99E, UniRef:UniRef50_A0A448ZWY0, UniRef:UniRef90_A0A454C912, UserProtein:MHO_RS05170	WP_036432656.1	0001217	UPI000512A99E	UniRef100_UPI000512A99E			MHO_0590	hypothetical protein	MHOH34_00315	Hypothetical protein	hypothetical protein
MHOH34_00320	2-1	-2.40592	0.144094	-16.6969	2	0.0035678	0.0103644		0.222222	0.222222	0	0	Down-regulated	MHO_RS00330	contig_1	cds	75568	77193	-	argS	arginine--tRNA ligase	EC:6.1.1.19, KEGG:K01887, RefSeq:WP_049780777.1, SO:0001217, UniParc:UPI000311D486, UniRef:UniRef100_A0A454C938, UniRef:UniRef50_B3PM19, UniRef:UniRef90_A0A454C938, UserProtein:MHO_RS00330	WP_049780777.1	0001217	UPI000311D486	UniRef100_A0A454C938		K01887	MHO_0600	Arginyl-tRNA synthetase	argS	Translation	Arginine--tRNA ligase	ArgS
MHOH34_00330	2-1	-4.01252	0.0628196	-63.8737	2	0.000245017	0.00448299		0.333333	0.333333	0	0	Down-regulated	MHO_RS00340	contig_1	cds	78459	79151	+	rlmB	23S rRNA (guanosine(2251)-2'-O)-methyltransferase RlmB	RefSeq:WP_012855339.1, SO:0001217, UniParc:UPI0001BC207F, UniRef:UniRef100_A0A454C926, UniRef:UniRef50_Q6KIE3, UniRef:UniRef90_A0A454C926, UserProtein:MHO_RS00340	WP_012855339.1	0001217	UPI0001BC207F	UniRef100_A0A454C926			MHO_0620	23S rRNA (guanosine(2251)-2-O)-methyltransferase RlmB	rlmB	DNA methylation	Belongs to the class IV-like SAM-binding methyltransferase superfamily. RNA methyltransferase TrmH family	SpoU
MHOH34_00340	2-1	1.26119	0.0381713	33.0403	2	0.000914778	0.00600786		0	0	0	0	Up-regulated	MHO_RS00350	contig_1	cds	80157	81200	-	argF	ornithine carbamoyltransferase	EC:2.1.3.3, RefSeq:WP_036432663.1, SO:0001217, UniParc:UPI000512D731, UniRef:UniRef100_A0A7Z3E0H5, UniRef:UniRef50_Q8EVF5, UniRef:UniRef90_A0A454C9Q5, UserProtein:MHO_RS00350	WP_036432663.1	0001217	UPI000512D731	UniRef100_A0A7Z3E0H5			MHO_0640		argF	Energy metabolism		ArcB
MHOH34_00365	2-1	-3.20861	0.459483	-6.98309	2	0.0198971	0.0311936		0.333333	0.333333	0	0	Down-regulated	MHO_RS05180	contig_1	cds	84006	84263	-		hypothetical protein	RefSeq:WP_036432670.1, SO:0001217, UniParc:UPI0005145A52, UniRef:UniRef100_UPI0005145A52, UniRef:UniRef50_N9VBR1, UniRef:UniRef90_A0A2K9YSQ6, UserProtein:MHO_RS05180	WP_036432670.1	0001217	UPI0005145A52	UniRef100_UPI0005145A52			MHO_0680		MHOH34_00365	Hypothetical protein	hypothetical protein
MHOH34_00390	2-1	-3.11117	0.0158459	-196.34	2	2.59398e-05	0.00210113		0.333333	0.333333	0	0	Down-regulated	MHO_RS05185	contig_1	cds	88047	90146	+		P80 family lipoprotein	RefSeq:WP_036432679.1, SO:0001217, UniParc:UPI0005131BF6, UniRef:UniRef100_UPI0005131BF6, UniRef:UniRef50_D1J7K9, UniRef:UniRef90_D1J7K9, UserProtein:MHO_RS05185	WP_036432679.1	0001217	UPI0005131BF6	UniRef100_UPI0005131BF6			MHO_0720		P80 family lipoprotein	Hypothetical protein	hypothetical protein
MHOH34_00400	2-1	-1.33314	0.125762	-10.6004	2	0.00878219	0.0179334		0.277778	0.277778	0	0	Down-regulated	MHO_RS00410	contig_1	cds	91214	93154	+		ATP-binding cassette domain-containing protein	RefSeq:WP_036432685.1, SO:0001217, UniParc:UPI0005131818, UniRef:UniRef100_UPI0005131818, UniRef:UniRef50_Q98RI3, UniRef:UniRef90_D1J7L1, UserProtein:MHO_RS00410	WP_036432685.1	0001217	UPI0005131818	UniRef100_UPI0005131818			MHO_0740		UgpC	Transport	sn-glycerol-3-phosphate ABC transporter	UgpC
MHOH34_00430	2-1	-2.54928	0.112955	-22.569	2	0.00195749	0.00770514		0.166667	0.166667	0	0	Down-regulated	MHO_RS00440	contig_1	cds	99259	101421	-		P80 family lipoprotein	RefSeq:WP_036432699.1, SO:0001217, UniParc:UPI0005130162, UniRef:UniRef100_UPI0005130162, UniRef:UniRef50_D1J7L6, UniRef:UniRef90_D1J7L6, UserProtein:MHO_RS00440	WP_036432699.1	0001217	UPI0005130162	UniRef100_UPI0005130162			MHO_0790		P80 family lipoprotein	Lipoproteins	P80 family lipoprotein
MHOH34_00450	2-1	-2.28938	0.271055	-8.44621	2	0.0137297	0.0237519		0.166667	0.166667	0	0	Down-regulated	MHO_RS00455	contig_1	cds	103416	104066	-		hypothetical protein	RefSeq:WP_036432703.1, SO:0001217, UniParc:UPI000513B7BD, UniRef:UniRef100_UPI000513B7BD, UniRef:UniRef50_D1J7L9, UniRef:UniRef90_D1J7L9, UserProtein:MHO_RS00455	WP_036432703.1	0001217	UPI000513B7BD	UniRef100_UPI000513B7BD			MHO_0820		MHOH34_00450	Hypothetical protein	hypothetical protein
MHOH34_00555	2-1	-1.02625	0.0458579	-22.379	1	0.0284283	0.0406358		0.333333	0.166667	0	0.333333	Down-regulated	MHO_RS00555	contig_1	cds	122156	122989	+		DNA polymerase III subunit	RefSeq:WP_036432735.1, SO:0001217, UniParc:UPI000512D148, UniRef:UniRef100_UPI000512D148, UniRef:UniRef50_D1J7N6, UniRef:UniRef90_D1J7N6, UserProtein:MHO_RS00555	WP_036432735.1	0001217	UPI000512D148	UniRef100_UPI000512D148			MHO_0990		HolB	DNA replication	HolB protein	HolB
MHOH34_00585	2-1	-1.95897	0.0465038	-42.1248	2	0.000563063	0.00538914		0.166667	0.166667	0	0	Down-regulated	MHO_RS00585	contig_1	cds	126245	127984	-	thrS	threonine--tRNA ligase	EC:6.1.1.3, RefSeq:WP_036432747.1, SO:0001217, UniParc:UPI000513258F, UniRef:UniRef100_UPI000513258F, UniRef:UniRef50_Q98PH6, UniRef:UniRef90_D1J7P2, UserProtein:MHO_RS00585	WP_036432747.1	0001217	UPI000513258F	UniRef100_UPI000513258F			MHO_1050	threonine--tRNA ligase	thrS	Translation		ThrS
MHOH34_00600	2-1	1.73059	0.315197	5.49052	2	0.0316078	0.0441419		0.333333	0.333333	0	0	Up-regulated	MHO_RS05235	contig_1	cds	129533	133750	+		AAA domain-containing protein	RefSeq:WP_036432751.1, SO:0001217, UniParc:UPI0005141739, UniRef:UniRef100_UPI0005141739, UniRef:UniRef50_N9VAB0, UniRef:UniRef90_D1J7P5, UserProtein:MHO_RS05235	WP_036432751.1	0001217	UPI0005141739	UniRef100_UPI0005141739			MHO_1080	AAA domain-containing protein	AAA domain-containing protein	Chaperones	AAA domain-containing protein
MHOH34_00610	2-1	-2.6413	0.160968	-16.4088	2	0.00369346	0.0104939		0.166667	0.166667	0	0	Down-regulated	MHO_RS00610	contig_1	cds	134962	135519	-	def	peptide deformylase	EC:3.5.1.88, RefSeq:WP_012855387.1, SO:0001217, UniParc:UPI0001BC20BA, UniRef:UniRef100_A0A2K9YSV5, UniRef:UniRef50_Q98PN3, UniRef:UniRef90_A0A2K9YSV5, UserProtein:MHO_RS00610	WP_012855387.1	0001217	UPI0001BC20BA	UniRef100_A0A2K9YSV5			MHO_1100	peptide deformylase	def	Translation	Peptide deformylase	Def
MHOH34_00680	2-1	-1.47836	0.111657	-13.2401	2	0.00565615	0.0137444		0.222222	0.222222	0	0	Down-regulated	MHO_RS00680	contig_1	cds	146618	147787	+		aminotransferase class V-fold PLP-dependent enzyme	RefSeq:WP_036432766.1, SO:0001217, UniParc:UPI0005136BD9, UniRef:UniRef100_A0A2K9YSK1, UniRef:UniRef50_A0A7Z7D1G1, UniRef:UniRef90_D1J7R0, UserProtein:MHO_RS00680	WP_036432766.1	0001217	UPI0005136BD9	UniRef100_A0A2K9YSK1			MHO_1230	aminotransferase class V-fold PLP-dependent enzyme	NifS	Cysteine metabolic process	cysteine desulfurase	NifS
MHOH34_00700	2-1	-1.0016	0.0512002	-19.5624	2	0.00260289	0.00838728		0.388889	0.388889	0	0	Down-regulated	MHO_RS00700	contig_1	cds	150620	151309	+	infC	translation initiation factor IF-3	RefSeq:WP_020002689.1, SO:0001217, UniParc:UPI0003616783, UniRef:UniRef100_UPI0003616783, UniRef:UniRef50_A0A448ZXX5, UniRef:UniRef90_D1J7R4, UserProtein:MHO_RS00700	WP_020002689.1	0001217	UPI0003616783	UniRef100_UPI0003616783			MHO_1270	translation initiation factor IF-3	infC	Translation	Translation initiation factor IF-3	InfC
MHOH34_00735	2-1	-3.78441	0.0168869	-224.104	2	1.99108e-05	0.00210113		0.333333	0.333333	0	0	Down-regulated	MHO_RS00735	contig_1	cds	156503	157222	+		hypothetical protein	RefSeq:WP_012855411.1, SO:0001217, UniParc:UPI0001BC20F7, UniRef:UniRef100_D1J7S1, UniRef:UniRef50_D1J7S1, UniRef:UniRef90_D1J7S1, UserProtein:MHO_RS00735	WP_012855411.1	0001217	UPI0001BC20F7	UniRef100_D1J7S1			MHO_1340	hypothetical protein	MHOH34_00735	Hypothetical protein	hypothetical protein
MHOH34_00740	2-1	-1.87614	0.14157	-13.2524	2	0.00564576	0.0137444		0.166667	0.166667	0	0	Down-regulated	MHO_RS00740	contig_1	cds	157222	157692	+	greA	transcription elongation factor GreA	RefSeq:WP_012855412.1, SO:0001217, UniParc:UPI0001BC20F8, UniRef:UniRef100_A0A2K9YSV3, UniRef:UniRef50_B3PM73, UniRef:UniRef90_A0A2K9YSV3, UserProtein:MHO_RS00740	WP_012855412.1	0001217	UPI0001BC20F8	UniRef100_A0A2K9YSV3			MHO_1350	transcription elongation factor GreA	greA	Transcription	Transcription elongation factor GreA	GreA
MHOH34_00810	2-1	1.40782	0.207174	6.79536	2	0.0209768	0.0320589		0.388889	0.388889	0	0	Up-regulated	MHO_RS00810	contig_1	cds	163580	164473	+	rluA	RluA family pseudouridine synthase	EC:5.4.99.-, EC:5.4.99.23, KEGG:K06180, RefSeq:WP_012855418.1, SO:0001217, UniParc:UPI0001BC20FE, UniRef:UniRef100_A0A2K9YTX8, UniRef:UniRef50_Q4A5G9, UniRef:UniRef90_A0A2K9YTX8, UserProtein:MHO_RS00810	WP_012855418.1	0001217	UPI0001BC20FE	UniRef100_A0A2K9YTX8		K06180	MHO_1410	RluA family pseudouridine synthase	rluA	Nucleoside metabolism	Pseudouridine synthase	RluD
MHOH34_00815	2-1	-1.75597	0.0289425	-60.6708	1	0.0104921	0.0200212		0.444444	0.277778	0	0.333333	Down-regulated	MHO_RS05270	contig_1	cds	164532	165497	+		hypothetical protein	RefSeq:WP_036432779.1, SO:0001217, UniParc:UPI000512B8F4, UniRef:UniRef100_UPI000512B8F4, UniRef:UniRef50_D1J7S9, UniRef:UniRef90_D1J7S9, UserProtein:MHO_RS05270	WP_036432779.1	0001217	UPI000512B8F4	UniRef100_UPI000512B8F4			MHO_1420	hypothetical protein	MHOH34_00815	Hypothetical protein	hypothetical protein
MHOH34_00820	2-1	-1.23414	0.0397963	-31.0114	2	0.0010382	0.00615324		0.333333	0.333333	0	0	Down-regulated	MHO_RS05275	contig_1	cds	165540	166706	+		hypothetical protein	RefSeq:WP_036432781.1, SO:0001217, UniParc:UPI000512B497, UniRef:UniRef100_UPI000512B497, UniRef:UniRef50_D1J7T0, UniRef:UniRef90_D1J7T0, UserProtein:MHO_RS05275	WP_036432781.1	0001217	UPI000512B497	UniRef100_UPI000512B497			MHO_1430		MHOH34_00820
MHOH34_00835	2-1	1.11377	0.0514064	21.666	2	0.00212353	0.00770514		0	0	0	0	Up-regulated	MHO_RS00835	contig_1	cds	167935	168405	+	rpsG	30S ribosomal protein S7	KEGG:K02992, RefSeq:WP_012855423.1, SO:0001217, UniParc:UPI0001BC2103, UniRef:UniRef100_A0A2K9YSW3, UniRef:UniRef50_P38526, UniRef:UniRef90_A0A0C6G6G1, UserProtein:MHO_RS00835	WP_012855423.1	0001217	UPI0001BC2103	UniRef100_A0A2K9YSW3		K02992	MHO_1460	30S ribosomal protein S7	rpsG	Ribosomal proteins	Small ribosomal subunit protein uS7	RpsG
MHOH34_00910	2-1	-1.14018	0.115603	-9.86291	2	0.0101241	0.0196822		0.25	0.25	0	0	Down-regulated	MHO_RS00910	contig_1	cds	186510	186734	+		phosphopantetheine-binding protein	RefSeq:WP_020002664.1, SO:0001217, UniParc:UPI0002DDE617, UniRef:UniRef100_A0A2K9YT00, UniRef:UniRef50_A0A449BGH0, UniRef:UniRef90_A0A2K9YT00, UserProtein:MHO_RS00910	WP_020002664.1	0001217	UPI0002DDE617	UniRef100_A0A2K9YT00				phosphopantetheine-binding protein	phosphopantetheine-binding protein	Metabolism	phosphopantetheine-binding protein
MHOH34_01030	2-1	-1.02353	0.00395287	-258.934	2	1.49146e-05	0.00210113		0.166667	0.166667	0	0	Down-regulated	MHO_RS01025	contig_1	cds	214291	214848	-	efp	elongation factor P	KEGG:K02356, RefSeq:WP_012855456.1, SO:0001217, UniParc:UPI0001BC214E, UniRef:UniRef100_A0A2K9YT24, UniRef:UniRef50_Q98Q55, UniRef:UniRef90_A0A2K9YT24, UserProtein:MHO_RS01025	WP_012855456.1	0001217	UPI0001BC214E	UniRef100_A0A2K9YT24		K02356	MHO_1790	elongation factor P	efp	Translation	Elongation factor P	Efp
MHOH34_01090	2-1	-1.04027	0.0157036	-66.2438	2	0.000227804	0.00448299		0.166667	0.166667	0	0	Down-regulated	MHO_RS05375	contig_1	cds	226002	228155	+	rnr	ribonuclease R	RefSeq:WP_036432846.1, SO:0001217, UniParc:UPI000513A2F0, UniRef:UniRef100_UPI000513A2F0, UniRef:UniRef50_A0A3G8LJJ9, UniRef:UniRef90_D1J7X7, UserProtein:MHO_RS05375	WP_036432846.1	0001217	UPI000513A2F0	UniRef100_UPI000513A2F0			MHO_1900	ribonuclease R	rnr	RNA processing	Ribonuclease R	Rnr
MHOH34_01135	2-1	-2.01973	0.0230058	-87.7922	2	0.000129719	0.00448299		0.333333	0.333333	0	0	Down-regulated	MHO_RS01120	contig_1	cds	233121	233918	+		energy-coupling factor transporter ATPase	RefSeq:WP_036432852.1, SO:0001217, UniParc:UPI000512B39E, UniRef:UniRef100_A0A454C9E2, UniRef:UniRef50_Q98QH5, UniRef:UniRef90_A0A6A8Q101, UserProtein:MHO_RS01120	WP_036432852.1	0001217	UPI000512B39E	UniRef100_A0A454C9E2			MHO_1970	energy-coupling factor transporter ATPase	CbiO1	Transport	Energy-coupling factor transporter ATP-binding protein EcfA1	CbiO1
MHOH34_01180	2-1	-2.46968	0.21187	-11.6566	2	0.00727938	0.0155166		0.333333	0.333333	0	0	Down-regulated	MHO_RS05400	contig_1	cds	243117	243686	+		hypothetical protein	RefSeq:WP_012855483.1, SO:0001217, UniParc:UPI0001BC219F, UniRef:UniRef100_A0A2K9YT93, UniRef:UniRef50_A0A2K9YT93, UniRef:UniRef90_A0A2K9YT93, UserProtein:MHO_RS05400	WP_012855483.1	0001217	UPI0001BC219F	UniRef100_A0A2K9YT93			MHO_2060	hypothetical protein	MHOH34_01180	Hypothetical protein	hypothetical protein
MHOH34_01215	2-1	-1.18408	0.0913554	-12.9613	2	0.00589996	0.0141949		0.333333	0.333333	0	0	Down-regulated	MHO_RS01210	contig_1	cds	250007	251623	-	rpoD	RNA polymerase sigma factor	RefSeq:WP_020002619.1, SO:0001217, UniParc:UPI00035D92FA, UniRef:UniRef100_A0A454C9H4, UniRef:UniRef50_Q6KI01, UniRef:UniRef90_D1J802, UserProtein:MHO_RS01210	WP_020002619.1	0001217	UPI00035D92FA	UniRef100_A0A454C9H4			MHO_2150	RNA polymerase sigma factor	rpoD	DNA replication	RNA polymerase sigma factor	RpoD
MHOH34_01225	2-1	-1.60328	0.0821505	-19.5164	2	0.00261513	0.00838728		0.333333	0.333333	0	0	Down-regulated	MHO_RS05420	contig_1	cds	253496	254872	-	glyS	glycine--tRNA ligase	EC:6.1.1.14, RefSeq:WP_020002617.1, SO:0001217, UniParc:UPI0003703BB8, UniRef:UniRef100_A0A2K9YT68, UniRef:UniRef50_Q49Y08, UniRef:UniRef90_A0A454C9U3, UserProtein:MHO_RS05420	WP_020002617.1	0001217	UPI0003703BB8	UniRef100_A0A2K9YT68			MHO_2170	glycine--tRNA ligase	glyS	Translation	Glycine--tRNA ligase	GlyS
MHOH34_01260	2-1	-1.31674	0.0918706	-14.3326	2	0.00483274	0.0122329		0.166667	0.166667	0	0	Down-regulated	MHO_RS01255	contig_1	cds	260762	261160	-	rpsI	30S ribosomal protein S9	RefSeq:WP_012855500.1, SO:0001217, UniParc:UPI0001BC21E4, UniRef:UniRef100_A0A2K9YSW2, UniRef:UniRef50_Q98Q72, UniRef:UniRef90_A0A2K9YSW2, UserProtein:MHO_RS01255	WP_012855500.1	0001217	UPI0001BC21E4	UniRef100_A0A2K9YSW2			MHO_2230		rpsI	Ribosomal proteins	Small ribosomal subunit protein uS9	RpsI
MHOH34_01280	2-1	-1.95611	0.0690961	-28.31	2	0.0012454	0.00657245		0.333333	0.333333	0	0	Down-regulated	MHO_RS01275	contig_1	cds	263488	264633	-	ftsZ	cell division protein FtsZ	RefSeq:WP_020002414.1, SO:0001217, UniParc:UPI00036AB532, UniRef:UniRef100_A0A2K9YSW7, UniRef:UniRef50_A0A0C6G6E8, UniRef:UniRef90_D1J814, UserProtein:MHO_RS01275	WP_020002414.1	0001217	UPI00036AB532	UniRef100_A0A2K9YSW7			MHO_2270		ftsZ	Cell division	cell division protein FtsZ
MHOH34_01290	2-1	-2.37062	0.0508982	-46.5756	2	0.000460662	0.00518654		0.333333	0.333333	0	0	Down-regulated	MHO_RS01285	contig_1	cds	265713	266615	-	rsmH	16S rRNA (cytosine(1402)-N(4))-methyltransferase RsmH	EC:2.1.1.199, RefSeq:WP_012855506.1, SO:0001217, UniParc:UPI0001BC21EA, UniRef:UniRef100_A0A2K9YT45, UniRef:UniRef50_Q6KHR2, UniRef:UniRef90_A0A2K9YT45, UserProtein:MHO_RS01285	WP_012855506.1	0001217	UPI0001BC21EA	UniRef100_A0A2K9YT45			MHO_2290		rsmH	rRNA processing	Ribosomal RNA small subunit methyltransferase H	MraW
MHOH34_01360	2-1	-1.89356	0.0246258	-76.8934	2	0.000169087	0.00448299		0.333333	0.333333	0	0	Down-regulated	MHO_RS01355	contig_1	cds	275521	276324	+		HAD family hydrolase	EC:3.1.3.-, RefSeq:WP_020002408.1, SO:0001217, UniParc:UPI00035E1854, UniRef:UniRef100_A0A454C9I8, UniRef:UniRef50_A0A077LBQ1, UniRef:UniRef90_D1J823, UserProtein:MHO_RS01355	WP_020002408.1	0001217	UPI00035E1854	UniRef100_A0A454C9I8			MHO_2360		HAD family hydrolase	Hydrolases	HAD family hydrolase
MHOH34_01390	2-1	-1.36814	0.0227639	-60.1013	2	0.000276728	0.00448299		0.333333	0.333333	0	0	Down-regulated		contig_1	cds	284401	285504	-		Lipoprotein	RefSeq:WP_036432901.1, SO:0001217, UniParc:UPI000512B24E, UniRef:UniRef100_UPI000512B24E, UniRef:UniRef50_A0A454C9N2, UniRef:UniRef90_A0A454C9N2	WP_036432901.1	0001217	UPI000512B24E	UniRef100_UPI000512B24E				hypothetical protein	Lipoprotein	Lipoproteins	Lipoprotein
MHOH34_01395	2-1	-1.96643	0.15562	-12.6361	2	0.00620466	0.0144063		0.333333	0.333333	0	0	Down-regulated		contig_1	cds	285719	286342	-		Lipoprotein	RefSeq:WP_036432902.1, SO:0001217, UniParc:UPI000513AD36, UniRef:UniRef100_UPI000513AD36, UniRef:UniRef50_A0A454CAB9, UniRef:UniRef90_A0A454CAB9	WP_036432902.1	0001217	UPI000513AD36	UniRef100_UPI000513AD36				variable surface lipoprotein	Lipoprotein	Lipoproteins	Lipoprotein
MHOH34_01430	2-1	1.13536	0.0730069	15.5514	2	0.0041094	0.0110954		0.166667	0.166667	0	0	Up-regulated		contig_1	cds	294152	295222	-		Alanine racemase	RefSeq:WP_020002392.1, SO:0001217, UniParc:UPI000361B9C7, UniRef:UniRef100_A0A2K9YSZ0, UniRef:UniRef50_A0A7Z7GFU1, UniRef:UniRef90_A0A448ZWG6	WP_020002392.1	0001217	UPI000361B9C7	UniRef100_A0A2K9YSZ0					Alr	Alanine racemase	Alanine racemase	Alr
MHOH34_01540	2-1	2.11789	0.100659	21.0402	2	0.0022513	0.00770514		0	0	0	0	Up-regulated	MHO_RS01485	contig_1	cds	317173	317529	+	rplS	50S ribosomal protein L19	KEGG:K02884, RefSeq:WP_012855536.1, SO:0001217, UniParc:UPI0001BC2235, UniRef:UniRef100_A0A2K9YTB2, UniRef:UniRef50_B3PMA3, UniRef:UniRef90_A0A2K9YTB2, UserProtein:MHO_RS01485	WP_012855536.1	0001217	UPI0001BC2235	UniRef100_A0A2K9YTB2		K02884	MHO_2610	50S ribosomal protein L19	rplS	Ribosomal proteins	Large ribosomal subunit protein bL19	RplS
MHOH34_01575	2-1	-4.98164	0.17967	-27.7265	2	0.00129826	0.00657245		0.277778	0.277778	0	0	Down-regulated		contig_1	cds	323380	324084	+		Lipoprotein	RefSeq:WP_036432524.1, SO:0001217, UniParc:UPI000512F7D1, UniRef:UniRef100_A0A454C9U0, UniRef:UniRef50_A0A454C9U0, UniRef:UniRef90_A0A454C9U0	WP_036432524.1	0001217	UPI000512F7D1	UniRef100_A0A454C9U0				hypothetical protein	Lipoprotein	Lipoproteins	Lipoprotein
MHOH34_01595	2-1	-1.53031	0.0374259	-40.8891	2	0.000597579	0.00538914		0.166667	0.166667	0	0	Down-regulated	MHO_RS01525	contig_1	cds	332781	333155	-	rplL	50S ribosomal protein L7/L12	GO:0003735, GO:0005840, GO:0006412, GO:1990904, RefSeq:WP_012855544.1, SO:0001217, UniParc:UPI00000BF3D8, UniRef:UniRef100_Q8GPL6, UniRef:UniRef50_B3PM75, UniRef:UniRef90_B3PM75, UserProtein:MHO_RS01525	WP_012855544.1	0001217	UPI00000BF3D8	UniRef100_Q8GPL6	0003735		MHO_2690		rplL	Ribosomal proteins	Large ribosomal subunit protein bL12	RplL
MHOH34_01615	2-1	-1.72351	0.0939259	-18.3496	2	0.00295676	0.00916132		0.277778	0.277778	0	0	Down-regulated	MHO_RS01545	contig_1	cds	338879	339076	-	rpmF	50S ribosomal protein L32	RefSeq:WP_012855546.1, SO:0001217, UniParc:UPI0000DB8019, UniRef:UniRef100_Q4A547, UniRef:UniRef50_Q4A6N8, UniRef:UniRef90_Q4A547, UserProtein:MHO_RS01545	WP_012855546.1	0001217	UPI0000DB8019	UniRef100_Q4A547			MHO_2710		rpmF	Ribosomal proteins	Large ribosomal subunit protein bL32	RpmF
MHOH34_01620	2-1	-5.65928	0.0602945	-93.8605	2	0.000113491	0.00448299		0.277778	0.277778	0	0	Down-regulated	MHO_RS01550	contig_1	cds	339101	339466	-	rplQ	50S ribosomal protein L17	GO:0003735, GO:0005840, GO:0006412, GO:1990904, KEGG:K02879, RefSeq:WP_012855547.1, SO:0001217, UniParc:UPI0000DB8018, UniRef:UniRef100_Q4A548, UniRef:UniRef50_Q98Q09, UniRef:UniRef90_Q4A548, UserProtein:MHO_RS01550	WP_012855547.1	0001217	UPI0000DB8018	UniRef100_Q4A548	0003735	K02879	MHO_2720		rplQ	Ribosomal proteins	Large ribosomal subunit protein bL17	RplQ
MHOH34_01680	2-1	-1.53224	0.0123109	-124.461	2	6.45488e-05	0.00313707		0	0	0	0	Down-regulated	MHO_RS01615	contig_1	cds	346565	346978	-	rpsH	30S ribosomal protein S8	KEGG:K02994, RefSeq:WP_012855560.1, SO:0001217, UniParc:UPI0001BC224A, UniRef:UniRef100_A0A2K9YTK4, UniRef:UniRef50_Q601K0, UniRef:UniRef90_A0A2K9YTK4, UserProtein:MHO_RS01615	WP_012855560.1	0001217	UPI0001BC224A	UniRef100_A0A2K9YTK4		K02994	MHO_2840		rpsH	Ribosomal proteins	Small ribosomal subunit protein uS8	RpsH
MHOH34_01715	2-1	2.57804	0.218592	11.7939	2	0.0071127	0.0152954		0	0	0	0	Up-regulated	MHO_RS01650	contig_1	cds	348941	349390	-	rplP	50S ribosomal protein L16	KEGG:K02878, RefSeq:WP_012855567.1, SO:0001217, UniParc:UPI0001BC22A2, UniRef:UniRef100_A0A2K9YT44, UniRef:UniRef50_Q4A5C8, UniRef:UniRef90_A0A2K9YT44, UserProtein:MHO_RS01650	WP_012855567.1	0001217	UPI0001BC22A2	UniRef100_A0A2K9YT44		K02878	MHO_2910		rplP	Ribosomal proteins	Large ribosomal subunit protein uL16	RplP
MHOH34_01730	2-1	2.48576	0.19606	12.6785	2	0.00616356	0.0144063		0	0	0	0	Up-regulated	MHO_RS01665	contig_1	cds	350492	350767	-	rpsS	30S ribosomal protein S19	GO:0003735, GO:0005737, GO:0006412, GO:0015935, GO:0019843, RefSeq:WP_012855570.1, SO:0001217, UniParc:UPI00000BF6FC, UniRef:UniRef100_Q8GM56, UniRef:UniRef50_P12731, UniRef:UniRef90_Q8GM56, UserProtein:MHO_RS01665	WP_012855570.1	0001217	UPI00000BF6FC	UniRef100_Q8GM56	0003735		MHO_2940		rpsS	Ribosomal proteins	Small ribosomal subunit protein uS19	RpsS
MHOH34_01735	2-1	2.40805	0.31882	7.55301	2	0.0170813	0.0274884		0	0	0	0	Up-regulated	MHO_RS01670	contig_1	cds	350767	351612	-	rplB	50S ribosomal protein L2	GO:0003735, GO:0006412, GO:0015934, GO:0016740, GO:0019843, RefSeq:WP_012855571.1, SO:0001217, UniParc:UPI00000BF6FB, UniRef:UniRef100_Q8GM57, UniRef:UniRef50_Q9AMK8, UniRef:UniRef90_Q8GM57, UserProtein:MHO_RS01670	WP_012855571.1	0001217	UPI00000BF6FB	UniRef100_Q8GM57	0003735		MHO_2950		rplB	Ribosomal proteins	Large ribosomal subunit protein uL2	RplB
MHOH34_01745	2-1	2.31671	0.250956	9.23156	2	0.0115315	0.0213905		0	0	0	0	Up-regulated	MHO_RS01680	contig_1	cds	352138	353106	-	rplD	50S ribosomal protein L4	KEGG:K02926, RefSeq:WP_012855573.1, SO:0001217, UniParc:UPI00000BF6F9, UniRef:UniRef100_Q8GM59, UniRef:UniRef50_Q8GM59, UniRef:UniRef90_Q8GM59, UserProtein:MHO_RS01680	WP_012855573.1	0001217	UPI00000BF6F9	UniRef100_Q8GM59		K02926	MHO_2970		rplD	Ribosomal proteins	Large ribosomal subunit protein uL4	RplD
MHOH34_01750	2-1	-1.0814	0.10094	-10.7133	2	0.0086005	0.0177112		0.166667	0.166667	0	0	Down-regulated	MHO_RS05500	contig_1	cds	353106	353912	-	rplC	50S ribosomal protein L3	KEGG:K02906, RefSeq:WP_012855574.1, SO:0001217, UniParc:UPI0001BC22A5, UniRef:UniRef100_A0A2K9YTE9, UniRef:UniRef50_B3PMP8, UniRef:UniRef90_A0A2K9YTE9, UserProtein:MHO_RS05500	WP_012855574.1	0001217	UPI0001BC22A5	UniRef100_A0A2K9YTE9		K02906	MHO_2980		rplC	Ribosomal proteins	Large ribosomal subunit protein uL3	RplC
MHOH34_01755	2-1	-2.33729	0.0617386	-37.8579	1	0.0168121	0.0273969		0.388889	0.222222	0	0.333333	Down-regulated	MHO_RS01690	contig_1	cds	353985	354290	-	rpsJ	30S ribosomal protein S10	RefSeq:WP_036433330.1, SO:0001217, UniParc:UPI00051394B6, UniRef:UniRef100_A0A2K9YTF7, UniRef:UniRef50_Q4A5C0, UniRef:UniRef90_A0A2K9YTF7, UserProtein:MHO_RS01690	WP_036433330.1	0001217	UPI00051394B6	UniRef100_A0A2K9YTF7			MHO_2990		rpsJ	Ribosomal proteins		RpsJ
MHOH34_01765	2-1	-2.79936	0.0602073	-46.4955	2	0.000462251	0.00518654		0.166667	0.166667	0	0	Down-regulated	MHO_RS01700	contig_1	cds	356983	359373	+		phosphoketolase family protein	RefSeq:WP_012855577.1, SO:0001217, UniParc:UPI0001BC22A8, UniRef:UniRef100_D1J889, UniRef:UniRef50_Q9CFH4, UniRef:UniRef90_D1J889, UserProtein:MHO_RS01700	WP_012855577.1	0001217	UPI0001BC22A8	UniRef100_D1J889			MHO_3010		Xfp	Energy metabolism	xfp	Xfp
MHOH34_01790	2-1	-2.86461	0.164388	-17.4259	2	0.00327695	0.00971096		0.222222	0.222222	0	0	Down-regulated	MHO_RS01725	contig_1	cds	363804	366221	-	leuS	leucine--tRNA ligase	EC:6.1.1.4, RefSeq:WP_036433312.1, SO:0001217, UniParc:UPI000513143C, UniRef:UniRef100_UPI0018AFDB4D, UniRef:UniRef50_Q6MSR0, UniRef:UniRef90_D1J894, UserProtein:MHO_RS01725	WP_036433312.1	0001217	UPI000513143C	UniRef100_UPI0018AFDB4D			MHO_3060		leuS	Translation	Leucine--tRNA ligase	LeuS
MHOH34_01885	2-1	-1.28015	0.0458115	-27.9439	2	0.00127819	0.00657245		0.166667	0.166667	0	0	Down-regulated	MHO_RS01770	contig_1	cds	388371	389909	-		ATP F0F1 synthase subunit alpha	EC:7.1.2.2, RefSeq:WP_012855589.1, SO:0001217, UniParc:UPI0001BC22B4, UniRef:UniRef100_D1J8A1, UniRef:UniRef50_A0A449BH42, UniRef:UniRef90_A0A454C9R7, UserProtein:MHO_RS01770	WP_012855589.1	0001217	UPI0001BC22B4	UniRef100_D1J8A1			MHO_3130		AtpA-2	ATP synthase	ATP synthase subunit alpha	AtpA-2
MHOH34_01890	2-1	-1.71258	0.0376897	-45.4391	2	0.000483978	0.00518654		0.0555556	0.0555556	0	0	Down-regulated	MHO_RS05530	contig_1	cds	389925	391979	-		hypothetical protein	RefSeq:WP_036433281.1, SO:0001217, UniParc:UPI00051360E4, UniRef:UniRef100_UPI00051360E4, UniRef:UniRef50_A0A2C9DYS2, UniRef:UniRef90_D1J8A2, UserProtein:MHO_RS05530	WP_036433281.1	0001217	UPI00051360E4	UniRef100_UPI00051360E4			MHO_3140		MHOH34_01890	Hypothetical protein	hypothetical protein
MHOH34_01905	2-1	-3.97197	0.0409969	-96.8846	1	0.00657068	0.0145611		0.388889	0.222222	0	0.333333	Down-regulated	MHO_RS01790	contig_1	cds	393330	393833	-		DUF2714 domain-containing protein	RefSeq:WP_036433275.1, SO:0001217, UniParc:UPI000512A92B, UniRef:UniRef100_UPI000512A92B, UniRef:UniRef50_A0A2K9YT96, UniRef:UniRef90_A0A2K9YT96, UserProtein:MHO_RS01790	WP_036433275.1	0001217	UPI000512A92B	UniRef100_UPI000512A92B			MHO_3170		DUF2714 domain-containing protein	Lipoproteins	DUF2714 domain-containing protein
MHOH34_01990	2-1	-1.16969	0.0444077	-26.3399	2	0.00143825	0.00694035		0.166667	0.166667	0	0	Down-regulated	MHO_RS01875	contig_1	cds	410810	412108	-	pdp	thymidine phosphorylase	EC:2.4.2.4, RefSeq:WP_020002488.1, SO:0001217, UniParc:UPI000376D8A9, UniRef:UniRef100_A0A454C9T9, UniRef:UniRef50_Q4A5W5, UniRef:UniRef90_A0A454C9T9, UserProtein:MHO_RS01875	WP_020002488.1	0001217	UPI000376D8A9	UniRef100_A0A454C9T9			MHO_3340		pdp	Energy metabolism		DeoA
MHOH34_02025	2-1	1.06767	0.0236644	45.117	2	0.000490907	0.00518654		0.166667	0.166667	0	0	Up-regulated	MHO_RS01905	contig_1	cds	417108	418043	-		FAD-dependent oxidoreductase	RefSeq:WP_036433410.1, SO:0001217, UniParc:UPI0005133E7F, UniRef:UniRef100_UPI0005133E7F, UniRef:UniRef50_A0A448ZXR8, UniRef:UniRef90_D1J8C8, UserProtein:MHO_RS01905	WP_036433410.1	0001217	UPI0005133E7F	UniRef100_UPI0005133E7F			MHO_3400		TrxB	Oxidoreductases	Thioredoxin reductase	TrxB
MHOH34_02045	2-1	-2.15368	0.0306459	-70.2763	2	0.000202419	0.00448299		0.333333	0.333333	0	0	Down-regulated	MHO_RS05585	contig_1	cds	423097	424518	-		hypothetical protein	RefSeq:WP_047207709.1, SO:0001217, UniParc:UPI000640139B, UniRef:UniRef100_UPI000640139B, UniRef:UniRef50_D1J8D2, UniRef:UniRef90_D1J8D2, UserProtein:MHO_RS05585	WP_047207709.1	0001217	UPI000640139B	UniRef100_UPI000640139B			MHO_3440		MHOH34_02045	Hypothetical protein	hypothetical protein
MHOH34_02075	2-1	-2.40046	0.123187	-19.4863	2	0.00262318	0.00838728		0.277778	0.277778	0	0	Down-regulated	MHO_RS01955	contig_1	cds	432915	433235	-		HIT family protein	EC:2.1.1.-, RefSeq:WP_036433389.1, SO:0001217, UniParc:UPI000513A6A8, UniRef:UniRef100_A0A454CAK3, UniRef:UniRef50_P32083, UniRef:UniRef90_A0A2K9YTB7, UserProtein:MHO_RS01955	WP_036433389.1	0001217	UPI000513A6A8	UniRef100_A0A454CAK3			MHO_3480		HIT family protein	Unknown	HIT family protein
MHOH34_02075	2-1	-2.40046	0.123187	-19.4863	2	0.00262318	0.00838728		0.277778	0.277778	0	0	Down-regulated	MHO_RS01955	contig_1	cds	432915	433235	-		HIT family protein	EC:2.1.1.-, RefSeq:WP_036433389.1, SO:0001217, UniParc:UPI000513A6A8, UniRef:UniRef100_A0A454CAK3, UniRef:UniRef50_P32083, UniRef:UniRef90_A0A2K9YTB7, UserProtein:MHO_RS01955	WP_036433389.1	0001217	UPI000513A6A8	UniRef100_A0A454CAK3			MHO_3480		HIT family protein	Unknown	HIT family protein
MHOH34_02075	2-1	-2.40046	0.123187	-19.4863	2	0.00262318	0.00838728		0.277778	0.277778	0	0	Down-regulated	MHO_RS01955	contig_1	cds	432915	433235	-		HIT family protein	EC:2.1.1.-, RefSeq:WP_036433389.1, SO:0001217, UniParc:UPI000513A6A8, UniRef:UniRef100_A0A454CAK3, UniRef:UniRef50_P32083, UniRef:UniRef90_A0A2K9YTB7, UserProtein:MHO_RS01955	WP_036433389.1	0001217	UPI000513A6A8	UniRef100_A0A454CAK3			MHO_3480		Hit	Nucleoside metabolism	Diadenosine tetraphosphate (Ap4A) hydrolase	Hit
MHOH34_02100	2-1	-1.8997	0.0680358	-27.9221	2	0.00128018	0.00657245		0.333333	0.333333	0	0	Down-regulated	MHO_RS05605	contig_1	cds	439089	447464	-		ABC transporter permease	RefSeq:WP_036433380.1, SO:0001217, UniParc:UPI000513437E, UniRef:UniRef100_UPI000513437E, UniRef:UniRef50_A0A0C6G6K9, UniRef:UniRef90_D1J8E1, UserProtein:MHO_RS05605	WP_036433380.1	0001217	UPI000513437E	UniRef100_UPI000513437E			MHO_3530		ABC transporter permease	Transport	ABC transporter permease
MHOH34_02100	2-1	-1.8997	0.0680358	-27.9221	2	0.00128018	0.00657245		0.333333	0.333333	0	0	Down-regulated	MHO_RS05605	contig_1	cds	439089	447464	-		ABC transporter permease	RefSeq:WP_036433380.1, SO:0001217, UniParc:UPI000513437E, UniRef:UniRef100_UPI000513437E, UniRef:UniRef50_A0A0C6G6K9, UniRef:UniRef90_D1J8E1, UserProtein:MHO_RS05605	WP_036433380.1	0001217	UPI000513437E	UniRef100_UPI000513437E			MHO_3530		ABC transporter permease	Transport	ABC transporter permease
MHOH34_02100	2-1	-1.8997	0.0680358	-27.9221	2	0.00128018	0.00657245		0.333333	0.333333	0	0	Down-regulated	MHO_RS05605	contig_1	cds	439089	447464	-		ABC transporter permease	RefSeq:WP_036433380.1, SO:0001217, UniParc:UPI000513437E, UniRef:UniRef100_UPI000513437E, UniRef:UniRef50_A0A0C6G6K9, UniRef:UniRef90_D1J8E1, UserProtein:MHO_RS05605	WP_036433380.1	0001217	UPI000513437E	UniRef100_UPI000513437E			MHO_3530		ABC transporter permease	Transport	ABC transporter permease
MHOH34_02125	2-1	-1.59698	0.0693193	-23.038	2	0.00187882	0.00770514		0	0	0	0	Down-regulated	MHO_RS02005	contig_1	cds	453247	454215	-		lactate dehydrogenase	RefSeq:WP_036433373.1, SO:0001217, UniParc:UPI000513B640, UniRef:UniRef100_A0A2K9YTD1, UniRef:UniRef50_A0A2Z4LNL4, UniRef:UniRef90_D1J8E6, UserProtein:MHO_RS02005	WP_036433373.1	0001217	UPI000513B640	UniRef100_A0A2K9YTD1			MHO_3580		Ldh	Energy metabolism	L-lactate dehydrogenase	Ldh
MHOH34_02125	2-1	-1.59698	0.0693193	-23.038	2	0.00187882	0.00770514		0	0	0	0	Down-regulated	MHO_RS02005	contig_1	cds	453247	454215	-		lactate dehydrogenase	RefSeq:WP_036433373.1, SO:0001217, UniParc:UPI000513B640, UniRef:UniRef100_A0A2K9YTD1, UniRef:UniRef50_A0A2Z4LNL4, UniRef:UniRef90_D1J8E6, UserProtein:MHO_RS02005	WP_036433373.1	0001217	UPI000513B640	UniRef100_A0A2K9YTD1			MHO_3580		Ldh	Energy metabolism	L-lactate dehydrogenase	Ldh
MHOH34_02125	2-1	-1.59698	0.0693193	-23.038	2	0.00187882	0.00770514		0	0	0	0	Down-regulated	MHO_RS02005	contig_1	cds	453247	454215	-		lactate dehydrogenase	RefSeq:WP_036433373.1, SO:0001217, UniParc:UPI000513B640, UniRef:UniRef100_A0A2K9YTD1, UniRef:UniRef50_A0A2Z4LNL4, UniRef:UniRef90_D1J8E6, UserProtein:MHO_RS02005	WP_036433373.1	0001217	UPI000513B640	UniRef100_A0A2K9YTD1			MHO_3580		Ldh	Energy metabolism	L-lactate dehydrogenase	Ldh
MHOH34_02160	2-1	1.35413	0.0547933	24.7134	2	0.00163331	0.0071618		0.277778	0.277778	0	0	Up-regulated	MHO_RS02040	contig_1	cds	460497	461645	-	metK	methionine adenosyltransferase	EC:2.5.1.6, RefSeq:WP_036433364.1, SO:0001217, UniParc:UPI000513FA7A, UniRef:UniRef100_A0A454CA23, UniRef:UniRef50_Q4A5F4, UniRef:UniRef90_D1J8F2, UserProtein:MHO_RS02040	WP_036433364.1	0001217	UPI000513FA7A	UniRef100_A0A454CA23			MHO_3640		metK	S-adenosyl-L-methionine biosynthesis	S-adenosylmethionine synthase	MetK
MHOH34_02180	2-1	-2.40046	0.123187	-19.4863	2	0.00262318	0.00838728		0.277778	0.277778	0	0	Down-regulated	MHO_RS01955	contig_1	cds	467487	467807	-		HIT family protein	EC:2.1.1.-, RefSeq:WP_036433389.1, SO:0001217, UniParc:UPI000513A6A8, UniRef:UniRef100_A0A454CAK3, UniRef:UniRef50_P32083, UniRef:UniRef90_A0A2K9YTB7, UserProtein:MHO_RS01955	WP_036433389.1	0001217	UPI000513A6A8	UniRef100_A0A454CAK3			MHO_3480		HIT family protein	Hypothetical protein	hypothetical protein
MHOH34_02205	2-1	-1.8997	0.0680358	-27.9221	2	0.00128018	0.00657245		0.333333	0.333333	0	0	Down-regulated	MHO_RS05605	contig_1	cds	473661	482036	-		ABC transporter permease	RefSeq:WP_036433380.1, SO:0001217, UniParc:UPI000513437E, UniRef:UniRef100_UPI000513437E, UniRef:UniRef50_A0A0C6G6K9, UniRef:UniRef90_D1J8E1, UserProtein:MHO_RS05605	WP_036433380.1	0001217	UPI000513437E	UniRef100_UPI000513437E			MHO_3530		ABC transporter permease	Transport	ABC transporter permease
MHOH34_02230	2-1	-1.59698	0.0693193	-23.038	2	0.00187882	0.00770514		0	0	0	0	Down-regulated	MHO_RS02005	contig_1	cds	487819	488787	-		lactate dehydrogenase	RefSeq:WP_036433373.1, SO:0001217, UniParc:UPI000513B640, UniRef:UniRef100_A0A2K9YTD1, UniRef:UniRef50_A0A2Z4LNL4, UniRef:UniRef90_D1J8E6, UserProtein:MHO_RS02005	WP_036433373.1	0001217	UPI000513B640	UniRef100_A0A2K9YTD1			MHO_3580		lactate dehydrogenase	Energy metabolism	lactate dehydrogenase
MHOH34_02265	2-1	1.35413	0.0547933	24.7134	2	0.00163331	0.0071618		0.277778	0.277778	0	0	Up-regulated	MHO_RS02040	contig_1	cds	495069	496217	-	metK	methionine adenosyltransferase	EC:2.5.1.6, RefSeq:WP_036433364.1, SO:0001217, UniParc:UPI000513FA7A, UniRef:UniRef100_A0A454CA23, UniRef:UniRef50_Q4A5F4, UniRef:UniRef90_D1J8F2, UserProtein:MHO_RS02040	WP_036433364.1	0001217	UPI000513FA7A	UniRef100_A0A454CA23			MHO_3640		metK	S-adenosyl-L-methionine biosynthesis	methionine adenosyltransferase	MetK
MHOH34_02285	2-1	-2.40046	0.123187	-19.4863	2	0.00262318	0.00838728		0.277778	0.277778	0	0	Down-regulated	MHO_RS01955	contig_1	cds	502059	502379	-		HIT family protein	EC:2.1.1.-, RefSeq:WP_036433389.1, SO:0001217, UniParc:UPI000513A6A8, UniRef:UniRef100_A0A454CAK3, UniRef:UniRef50_P32083, UniRef:UniRef90_A0A2K9YTB7, UserProtein:MHO_RS01955	WP_036433389.1	0001217	UPI000513A6A8	UniRef100_A0A454CAK3			MHO_3480		HIT family protein	Unknown	HIT family protein
MHOH34_02310	2-1	-1.8997	0.0680358	-27.9221	2	0.00128018	0.00657245		0.333333	0.333333	0	0	Down-regulated	MHO_RS05605	contig_1	cds	508233	516608	-		ABC transporter permease	RefSeq:WP_036433380.1, SO:0001217, UniParc:UPI000513437E, UniRef:UniRef100_UPI000513437E, UniRef:UniRef50_A0A0C6G6K9, UniRef:UniRef90_D1J8E1, UserProtein:MHO_RS05605	WP_036433380.1	0001217	UPI000513437E	UniRef100_UPI000513437E			MHO_3530		ABC transporter permease	Transport	ABC transporter permease
MHOH34_02335	2-1	-1.59698	0.0693193	-23.038	2	0.00187882	0.00770514		0	0	0	0	Down-regulated	MHO_RS02005	contig_1	cds	522391	523359	-		lactate dehydrogenase	RefSeq:WP_036433373.1, SO:0001217, UniParc:UPI000513B640, UniRef:UniRef100_A0A2K9YTD1, UniRef:UniRef50_A0A2Z4LNL4, UniRef:UniRef90_D1J8E6, UserProtein:MHO_RS02005	WP_036433373.1	0001217	UPI000513B640	UniRef100_A0A2K9YTD1			MHO_3580		lactate dehydrogenase	Energy metabolism	lactate dehydrogenase
MHOH34_02370	2-1	1.35413	0.0547933	24.7134	2	0.00163331	0.0071618		0.277778	0.277778	0	0	Up-regulated	MHO_RS02040	contig_1	cds	529641	530789	-	metK	methionine adenosyltransferase	EC:2.5.1.6, RefSeq:WP_036433364.1, SO:0001217, UniParc:UPI000513FA7A, UniRef:UniRef100_A0A454CA23, UniRef:UniRef50_Q4A5F4, UniRef:UniRef90_D1J8F2, UserProtein:MHO_RS02040	WP_036433364.1	0001217	UPI000513FA7A	UniRef100_A0A454CA23			MHO_3640		metK	S-adenosyl-L-methionine biosynthesis	methionine adenosyltransferase	MetK
MHOH34_02400	2-1	1.6933	0.0274688	61.6447	2	0.000263049	0.00448299		0.222222	0.222222	0	0	Up-regulated	MHO_RS05620	contig_1	cds	538445	540100	+		ribonuclease J	EC:3.1.-.-, RefSeq:WP_036432628.1, SO:0001217, UniParc:UPI000512EFCD, UniRef:UniRef100_UPI000512EFCD, UniRef:UniRef50_A0A448ZVT6, UniRef:UniRef90_D1J8F7, UserProtein:MHO_RS05620	WP_036432628.1	0001217	UPI000512EFCD	UniRef100_UPI000512EFCD			MHO_3690		ribonuclease J	RNA processing	ribonuclease J
MHOH34_02425	2-1	-1.38583	0.0961089	-14.4194	2	0.00477516	0.0122329		0.333333	0.333333	0	0	Down-regulated		contig_1	cds	545611	547683	-		ABC transporter ATP-binding protein	RefSeq:WP_036432621.1, SO:0001217, UniParc:UPI0005131D0D, UniRef:UniRef100_UPI0005131D0D, UniRef:UniRef50_A0A454C9Z4, UniRef:UniRef90_A0A7Z3HXR8	WP_036432621.1	0001217	UPI0005131D0D	UniRef100_UPI0005131D0D					ABC transporter ATP-binding protein	Transport	ABC transporter ATP-binding protein
MHOH34_02445	2-1	-1.33601	0.146345	-9.1292	2	0.011787	0.0216988		0.222222	0.222222	0	0	Down-regulated	MHO_RS02105	contig_1	cds	550610	552556	+	gyrB	DNA gyrase subunit B	EC:5.6.2.2, GO:0003677, GO:0003918, GO:0005524, GO:0005694, GO:0005737, GO:0006261, GO:0006265, GO:0046872, RefSeq:WP_036432618.1, SO:0001217, UniParc:UPI0005132D72, UniRef:UniRef100_UPI0005132D72, UniRef:UniRef50_P43053, UniRef:UniRef90_P43053, UserProtein:MHO_RS02105	WP_036432618.1	0001217	UPI0005132D72	UniRef100_UPI0005132D72	0003677		MHO_3760		gyrB	Chromatin structure	DNA gyrase subunit B	GyrB
MHOH34_02460	2-1	-2.885	0.0162363	-177.688	1	0.00358276	0.0103644		0.388889	0.222222	0	0.333333	Down-regulated	MHO_RS05665	contig_1	cds	554819	555625	+		hypothetical protein	RefSeq:WP_036432613.1, SO:0001217, UniParc:UPI0005139321, UniRef:UniRef100_UPI0005139321, UniRef:UniRef50_P43056, UniRef:UniRef90_P43056, UserProtein:MHO_RS05665	WP_036432613.1	0001217	UPI0005139321	UniRef100_UPI0005139321			MHO_3790		MHOH34_02460	Hypothetical protein	hypothetical protein
MHOH34_02465	2-1	-1.3586	0.0399896	-33.9739	2	0.00086526	0.00600786		0.333333	0.333333	0	0	Down-regulated	MHO_RS05670	contig_1	cds	555668	558415	-		DUF885 domain-containing protein	RefSeq:WP_036432611.1, SO:0001217, UniParc:UPI000514222A, UniRef:UniRef100_UPI000514222A, UniRef:UniRef50_A0A2K9YTG1, UniRef:UniRef90_A0A2K9YTG1, UserProtein:MHO_RS05670	WP_036432611.1	0001217	UPI000514222A	UniRef100_UPI000514222A			MHO_3800	DUF885 family protein	DUF885 domain-containing protein	Lipoproteins	DUF885 domain-containing protein
MHOH34_02565	2-1	-2.48942	0.118042	-21.0892	2	0.00224088	0.00770514		0.333333	0.333333	0	0	Down-regulated	MHO_RS02225	contig_1	cds	577272	578357	-		M42 family metallopeptidase	RefSeq:WP_020002292.1, SO:0001217, UniParc:UPI00036F65F0, UniRef:UniRef100_A0A454CAL1, UniRef:UniRef50_A0A449AWH0, UniRef:UniRef90_A0A454CAL1, UserProtein:MHO_RS02225	WP_020002292.1	0001217	UPI00036F65F0	UniRef100_A0A454CAL1			MHO_3980		YtoP	Proteases	aminopeptidase	YtoP
MHOH34_02630	2-1	-2.02989	0.0952611	-21.3087	2	0.00219511	0.00770514		0.222222	0.222222	0	0	Down-regulated	MHO_RS02290	contig_1	cds	594576	595364	-	grpE	nucleotide exchange factor GrpE	RefSeq:WP_020002541.1, SO:0001217, UniParc:UPI00037EA5CB, UniRef:UniRef100_A0A6A8Q0Q7, UniRef:UniRef50_D1J8J6, UniRef:UniRef90_D1J8J6, UserProtein:MHO_RS02290	WP_020002541.1	0001217	UPI00037EA5CB	UniRef100_A0A6A8Q0Q7			MHO_4080		grpE	Stress response	Protein GrpE	GrpE
MHOH34_02675	2-1	-1.31176	0.0435557	-30.1168	2	0.00110069	0.00622018		0	0	0	0	Down-regulated	MHO_RS02335	contig_1	cds	603749	604057	-		thioredoxin family protein	RefSeq:WP_036433202.1, SO:0001217, UniParc:UPI0005135CCF, UniRef:UniRef100_A0A2K9YU53, UniRef:UniRef50_D1J8K3, UniRef:UniRef90_D1J8K3, UserProtein:MHO_RS02335	WP_036433202.1	0001217	UPI0005135CCF	UniRef100_A0A2K9YU53			MHO_4150		TrxA	Cell redox homeostasis	Thioredoxin	TrxA
MHOH34_02680	2-1	-2.82683	0.0430225	-65.7058	2	0.000231548	0.00448299		0.333333	0.333333	0	0	Down-regulated	MHO_RS02340	contig_1	cds	604071	605504	-	proS	proline--tRNA ligase	EC:6.1.1.15, RefSeq:WP_036432975.1, SO:0001217, UniParc:UPI0005143547, UniRef:UniRef100_UPI0005143547, UniRef:UniRef50_Q98R27, UniRef:UniRef90_A0A454CA19, UserProtein:MHO_RS02340	WP_036432975.1	0001217	UPI0005143547	UniRef100_UPI0005143547			MHO_4160		proS	Translation	Proline--tRNA ligase	ProS
MHOH34_02685	2-1	2.00381	0.127141	15.7605	2	0.0040017	0.0110247		0.0555556	0.0555556	0	0	Up-regulated	MHO_RS02345	contig_1	cds	605564	606760	-	deoB	phosphopentomutase	EC:5.4.2.7, KEGG:K01839, RefSeq:WP_012855691.1, SO:0001217, UniParc:UPI0001BC2431, UniRef:UniRef100_A0A2K9YTT9, UniRef:UniRef50_Q98QT4, UniRef:UniRef90_A0A2K9YTT9, UserProtein:MHO_RS02345	WP_012855691.1	0001217	UPI0001BC2431	UniRef100_A0A2K9YTT9		K01839	MHO_4170		deoB	Energy metabolism		DeoB
MHOH34_02695	2-1	1.31647	0.087804	14.9933	2	0.00441894	0.0116971		0.166667	0.166667	0	0	Up-regulated	MHO_RS02355	contig_1	cds	608627	609892	-	serS	serine--tRNA ligase	EC:6.1.1.11, RefSeq:WP_020002551.1, SO:0001217, UniParc:UPI00036B9DD3, UniRef:UniRef100_A0A454CA35, UniRef:UniRef50_Q98RH5, UniRef:UniRef90_D1J8K7, UserProtein:MHO_RS02355	WP_020002551.1	0001217	UPI00036B9DD3	UniRef100_A0A454CA35			MHO_4190		serS	Traslation	Serine--tRNA ligase	SerS
MHOH34_02715	2-1	1.62119	0.0629243	25.7642	2	0.0015031	0.00702411		0	0	0	0	Up-regulated	MHO_RS02375	contig_1	cds	613835	616054	+	ftsH	ATP-dependent zinc metalloprotease FtsH	RefSeq:WP_036432981.1, SO:0001217, UniParc:UPI0005139F08, UniRef:UniRef100_UPI0005139F08, UniRef:UniRef50_Q98PE4, UniRef:UniRef90_D1J8L1, UserProtein:MHO_RS02375	WP_036432981.1	0001217	UPI0005139F08	UniRef100_UPI0005139F08			MHO_4230		ftsH	Proteases	ATP-dependent zinc metalloprotease	FtsH
MHOH34_02795	2-1	-1.5114	0.0603562	-25.0413	2	0.00159092	0.0071618		0.333333	0.333333	0	0	Down-regulated	MHO_RS02460	contig_1	cds	633389	634240	-		variable surface lipoprotein	RefSeq:WP_036433006.1, SO:0001217, UniParc:UPI0005144F8E, UniRef:UniRef100_A0A2K9YTU4, UniRef:UniRef50_D1J8M8, UniRef:UniRef90_D1J8M8, UserProtein:MHO_RS02460	WP_036433006.1	0001217	UPI0005144F8E	UniRef100_A0A2K9YTU4			MHO_4400		variable surface lipoprotein	Lipoproteins	variable surface lipoprotein
MHOH34_02825	2-1	-1.37668	0.0348062	-39.5528	1	0.016092	0.026968		0.416667	0.25	0	0.333333	Down-regulated	MHO_RS02490	contig_1	cds	640850	641749	+		ABC transporter permease	EC:7.-.-.-, RefSeq:WP_036433016.1, SO:0001217, UniParc:UPI0005144F9A, UniRef:UniRef100_A0A2K9YU13, UniRef:UniRef50_A0A077L5Z1, UniRef:UniRef90_A0A454CA49, UserProtein:MHO_RS02490	WP_036433016.1	0001217	UPI0005144F9A	UniRef100_A0A2K9YU13			MHO_4460		PotB	Transport	Spermidine/putrescine import ATP-binding protein	PotB
MHOH34_02840	2-1	-1.66481	0.0787522	-21.1399	2	0.00223019	0.00770514		0.166667	0.166667	0	0	Down-regulated	MHO_RS02505	contig_1	cds	644461	645807	+	asnS	asparagine--tRNA ligase	EC:6.1.1.22, RefSeq:WP_036433019.1, SO:0001217, UniParc:UPI000513C917, UniRef:UniRef100_UPI000513C917, UniRef:UniRef50_B3PNG8, UniRef:UniRef90_D1J8N7, UserProtein:MHO_RS02505	WP_036433019.1	0001217	UPI000513C917	UniRef100_UPI000513C917			MHO_4490		asnS	Translation	Asparagine--tRNA ligase	AsnS
MHOH34_02860	2-1	-2.05204	0.208062	-9.86266	2	0.0101246	0.0196822		0.277778	0.277778	0	0	Down-regulated	MHO_RS05785	contig_1	cds	649833	651383	+		hypothetical protein	RefSeq:WP_036433026.1, SO:0001217, UniParc:UPI000512A0F2, UniRef:UniRef100_UPI000512A0F2, UniRef:UniRef50_D1J8P1, UniRef:UniRef90_D1J8P1, UserProtein:MHO_RS05785	WP_036433026.1	0001217	UPI000512A0F2	UniRef100_UPI000512A0F2			MHO_4530		MHOH34_02860	Hypothetical protein	hypothetical protein
MHOH34_02865	2-1	-2.12577	0.0578933	-36.7187	2	0.000740869	0.00600104		0	0	0	0	Down-regulated	MHO_RS02530	contig_1	cds	651433	653340	+		M13-type metalloendopeptidase	EC:3.4.24.-, RefSeq:WP_036433028.1, SO:0001217, UniParc:UPI000512BB7A, UniRef:UniRef100_UPI000512BB7A, UniRef:UniRef50_A0A449BHI7, UniRef:UniRef90_D1J8P2, UserProtein:MHO_RS02530	WP_036433028.1	0001217	UPI000512BB7A	UniRef100_UPI000512BB7A			MHO_4540		PepO	Proteases		PepO
MHOH34_02870	2-1	-1.58393	0.11393	-13.9026	2	0.00513399	0.0128614		0.333333	0.333333	0	0	Down-regulated	MHO_RS02535	contig_1	cds	653379	654290	-		nucleotidyltransferase	RefSeq:WP_036433030.1, SO:0001217, UniParc:UPI000513E0FA, UniRef:UniRef100_UPI000513E0FA, UniRef:UniRef50_A0A2Z4LLG7, UniRef:UniRef90_D1J8P3, UserProtein:MHO_RS02535	WP_036433030.1	0001217	UPI000513E0FA	UniRef100_UPI000513E0FA			MHO_4550		nucleotidyltransferase	Nucleotide metabolism	nucleotidyltransferase
MHOH34_02905	2-1	-2.78197	0.0202607	-137.309	2	5.30359e-05	0.00313707		0.333333	0.333333	0	0	Down-regulated	MHO_RS02570	contig_1	cds	660589	661317	+	pyrH	UMP kinase	EC:2.7.4.22, KEGG:K09903, RefSeq:WP_012855734.1, SO:0001217, UniParc:UPI0001BC24AF, UniRef:UniRef100_A0A454CA91, UniRef:UniRef50_Q600A4, UniRef:UniRef90_A0A454CA91, UserProtein:MHO_RS02570	WP_012855734.1	0001217	UPI0001BC24AF	UniRef100_A0A454CA91		K09903	MHO_4600		pyrH	Nucleoside metabolism	Uridylate kinase	PyrH
MHOH34_02930	2-1	1.16117	0.0575531	20.1757	2	0.00244763	0.00820454		0	0	0	0	Up-regulated	MHO_RS02600	contig_1	cds	668476	669732	+	glyA	serine hydroxymethyltransferase	EC:2.1.2.1, KEGG:K00600, RefSeq:WP_020002605.1, SO:0001217, UniParc:UPI00036E4BF4, UniRef:UniRef100_UPI00036E4BF4, UniRef:UniRef50_P56089, UniRef:UniRef90_D1J8Q3, UserProtein:MHO_RS02600	WP_020002605.1	0001217	UPI00036E4BF4	UniRef100_UPI00036E4BF4		K00600	MHO_4650		glyA	Amino-acid biosynthesis	Serine hydroxymethyltransferase	GlyA
MHOH34_02970	2-1	-1.367	0.0764854	-17.8727	1	0.0355825	0.0480364		0.388889	0.222222	0	0.333333	Down-regulated	MHO_RS02635	contig_1	cds	679037	679900	-		leucine-rich repeat domain-containing protein	RefSeq:WP_036433066.1, SO:0001217, UniParc:UPI0005146774, UniRef:UniRef100_A0A454CA83, UniRef:UniRef50_D1J8R0, UniRef:UniRef90_D1J8R0, UserProtein:MHO_RS02635	WP_036433066.1	0001217	UPI0005146774	UniRef100_A0A454CA83			MHO_4720		leucine-rich repeat domain-containing protein	Unknown	leucine-rich repeat domain-containing protein
MHOH34_02975	2-1	-1.25891	0.0308197	-40.8476	2	0.000598793	0.00538914		0.166667	0.166667	0	0	Down-regulated	MHO_RS02640	contig_1	cds	679994	681964	+	uvrB	excinuclease ABC subunit UvrB	EC:3.1.25.-, RefSeq:WP_036433068.1, SO:0001217, UniParc:UPI00051337D4, UniRef:UniRef100_UPI00051337D4, UniRef:UniRef50_B3PLX9, UniRef:UniRef90_D1J8R1, UserProtein:MHO_RS02640	WP_036433068.1	0001217	UPI00051337D4	UniRef100_UPI00051337D4			MHO_4730		uvrB	DNA repair	UvrABC system protein B	UvrB
MHOH34_03075	2-1	1.52476	0.0469763	32.4581	2	0.00094784	0.00605238		0	0	0	0	Up-regulated	MHO_RS02780	contig_1	cds	706886	707785	+	rpsB	30S ribosomal protein S2	KEGG:K02967, RefSeq:WP_020002513.1, SO:0001217, UniParc:UPI00035C98FE, UniRef:UniRef100_UPI00035C98FE, UniRef:UniRef50_Q6KIB4, UniRef:UniRef90_D1J8T8, UserProtein:MHO_RS02780	WP_020002513.1	0001217	UPI00035C98FE	UniRef100_UPI00035C98FE		K02967	MHO_5000		rpsB	Ribosome proteins	Small ribosomal subunit protein uS2	RpsB
MHOH34_03095	2-1	-1.28493	0.152426	-8.42983	2	0.013782	0.0237519		0	0	0	0	Down-regulated	MHO_RS02800	contig_1	cds	710294	712030	+		amino acid permease	RefSeq:WP_036433098.1, SO:0001217, UniParc:UPI00051303BD, UniRef:UniRef100_UPI00051303BD, UniRef:UniRef50_A0A077L5R4, UniRef:UniRef90_D1J8U2, UserProtein:MHO_RS02800	WP_036433098.1	0001217	UPI00051303BD	UniRef100_UPI00051303BD			MHO_5040		amino acid permease	Transport	amino acid permease
MHOH34_03140	2-1	-1.22936	0.0974498	-12.6153	2	0.00622496	0.0144063		0	0	0	0	Down-regulated	MHO_RS02835	contig_1	cds	722070	723989	-	parE	DNA topoisomerase IV subunit B	EC:5.6.2.2, RefSeq:WP_036433105.1, SO:0001217, UniParc:UPI000512B85A, UniRef:UniRef100_UPI000512B85A, UniRef:UniRef50_Q59961, UniRef:UniRef90_O52165, UserProtein:MHO_RS02835	WP_036433105.1	0001217	UPI000512B85A	UniRef100_UPI000512B85A			MHO_5130		parE	Chromatin structure	DNA topoisomerase 4 subunit B	ParE
MHOH34_03155	2-1	-2.16024	0.170364	-12.6801	2	0.00616204	0.0144063		0.333333	0.333333	0	0	Down-regulated	MHO_RS02850	contig_1	cds	726175	726663	+		hypothetical protein	RefSeq:WP_036433110.1, SO:0001217, UniParc:UPI000512AD2D, UniRef:UniRef100_A0A7Z3HZ08, UniRef:UniRef50_D1J8V3, UniRef:UniRef90_D1J8V3, UserProtein:MHO_RS02850	WP_036433110.1	0001217	UPI000512AD2D	UniRef100_A0A7Z3HZ08			MHO_5160		MHOH34_03155	Hypothetical protein	hypothetical protein
MHOH34_03210	2-1	-2.7914	0.0536941	-51.9872	2	0.0003698	0.0049923		0.333333	0.333333	0	0	Down-regulated	MHO_RS02910	contig_1	cds	743724	744065	+	rbfA	30S ribosome-binding factor RbfA	KEGG:K02834, RefSeq:WP_036433126.1, SO:0001217, UniParc:UPI0005144493, UniRef:UniRef100_UPI0005144493, UniRef:UniRef50_A0A0C6G6H1, UniRef:UniRef90_A0A2K9YU70, UserProtein:MHO_RS02910	WP_036433126.1	0001217	UPI0005144493	UniRef100_UPI0005144493		K02834	MHO_5280		rbfA	Ribosome biogenesis	Ribosome-binding factor A	RbfA
MHOH34_03225	2-1	-2.4186	0.102149	-23.6771	2	0.00177903	0.00758427		0.277778	0.277778	0	0	Down-regulated	MHO_RS05890	contig_1	cds	746472	747449	+	nrnA	bifunctional oligoribonuclease/PAP phosphatase NrnA	EC:3.1.3.7, RefSeq:WP_026365106.1, SO:0001217, UniParc:UPI0003A36A50, UniRef:UniRef100_A0A6A8PYV5, UniRef:UniRef50_A0A448ZWJ5, UniRef:UniRef90_A0A454CAC8, UserProtein:MHO_RS05890	WP_026365106.1	0001217	UPI0003A36A50	UniRef100_A0A6A8PYV5			MHO_5310		nrnA	Phosphatases	bifunctional oligoribonuclease/PAP phosphatase NrnA	NrnA
MHOH34_03260	2-1	-1.76134	0.0876058	-20.1053	2	0.00246474	0.00820454		0.166667	0.166667	0	0	Down-regulated	MHO_RS00005	contig_1	cds	754320	756299	-	yidC	membrane protein insertase YidC	RefSeq:WP_036433139.1, SO:0001217, UniParc:UPI000512D620, UniRef:UniRef100_UPI000512D620, UniRef:UniRef50_D1J7D8, UniRef:UniRef90_D1J7D8, UserProtein:MHO_RS00005	WP_036433139.1	0001217	UPI000512D620	UniRef100_UPI000512D620			MHO_0010		yidC	Targeting and insertion membrane proteins into the membrane	Membrane protein insertase YidC	YidC

## Sheet: MHO33_MHOH34_all
ID	Label	log2FC	SE	Tvalue	DF	pvalue	adj.pvalue	issue	MissingPercentage	ImputationPercentage	X1	X2	Expression	UserProtein	Sequence.Id	Type	Start	Stop	Strand	Gene	Product	DbXrefs	RefSeq	SO	UniParc	UniRef	GO	KEGG	OldUserProtein	BLAST	Protein	Function	protein	gene
MHOH34_00035	2-1	#NUM!					0	oneConditionMissing			0	1	No in isol	MHO_RS00045	contig_1	cds	4144	4911	-	tatD	TatD family hydrolase	EC:3.1.-.-, RefSeq:WP_036433144.1, SO:0001217, UniParc:UPI000513F8C0, UniRef:UniRef100_UPI000513F8C0, UniRef:UniRef50_A0A077LBH6, UniRef:UniRef90_D1J7E6, UserProtein:MHO_RS00045	WP_036433144.1	0001217	UPI000513F8C0	UniRef100_UPI000513F8C0			MHO_0090	TatD family hydrolase	tatD	Nucleases	TatD family deoxyribonuclease	TatD
MHOH34_00035	2-1	#NUM!					0	oneConditionMissing			0	1	No in isol	MHO_RS00045	contig_1	cds	4144	4911	-	tatD	TatD family hydrolase	EC:3.1.-.-, RefSeq:WP_036433144.1, SO:0001217, UniParc:UPI000513F8C0, UniRef:UniRef100_UPI000513F8C0, UniRef:UniRef50_A0A077LBH6, UniRef:UniRef90_D1J7E6, UserProtein:MHO_RS00045	WP_036433144.1	0001217	UPI000513F8C0	UniRef100_UPI000513F8C0			MHO_0090	TatD family hydrolase	tatD	Nucleases	TatD family deoxyribonuclease	TatD
MHOH34_00105	2-1	#NUM!					0	oneConditionMissing			0	1	No in isol		contig_1	cds	17279	17893	-		hypothetical protein	PFAM:PF00004.32, PFAM:PF05621.14, PFAM:PF07728.17									MHOH34_00105
MHOH34_00125	2-1	#NUM!					0	oneConditionMissing			0	1	No in isol	MHO_RS00130	contig_1	cds	19729	20310	+		ATP synthase F0 subunit B	KEGG:K02109, RefSeq:WP_012855301.1, SO:0001217, UniParc:UPI0001BC1FD4, UniRef:UniRef100_A0A2K9YSQ0, UniRef:UniRef50_B3PLV4, UniRef:UniRef90_A0A2K9YSQ0, UserProtein:MHO_RS00130	WP_012855301.1	0001217	UPI0001BC1FD4	UniRef100_A0A2K9YSQ0		K02109	MHO_0220		AtpF	ATP synthase		AtpF
MHOH34_00130	2-1	#NUM!					0	oneConditionMissing			0	1	No in isol	MHO_RS00135	contig_1	cds	20312	20851	+	atpH	F0F1 ATP synthase subunit delta	EC:7.1.2.2, RefSeq:WP_012855302.1, SO:0001217, UniParc:UPI0001BC1FD5, UniRef:UniRef100_A0A2K9YSA7, UniRef:UniRef50_A0A2K9YSA7, UniRef:UniRef90_A0A2K9YSA7, UserProtein:MHO_RS00135	WP_012855302.1	0001217	UPI0001BC1FD5	UniRef100_A0A2K9YSA7			MHO_0230		atpH	ATP synthase		AtpH
MHOH34_00140	2-1	#NUM!					0	oneConditionMissing			0	1	No in isol	MHO_RS00145	contig_1	cds	22426	23307	+	atpG	ATP synthase F1 subunit gamma	EC:7.1.2.2, RefSeq:WP_036433170.1, SO:0001217, UniParc:UPI0005132703, UniRef:UniRef100_UPI0005132703, UniRef:UniRef50_A0A0C6G4T5, UniRef:UniRef90_A0A2K9YSB3, UserProtein:MHO_RS00145	WP_036433170.1	0001217	UPI0005132703	UniRef100_UPI0005132703			MHO_0250		atpG	ATP synthase		AtpG
MHOH34_00150	2-1	#NUM!					0	oneConditionMissing			0	1	No in isol	MHO_RS00155	contig_1	cds	24811	25188	+		F0F1 ATP synthase subunit epsilon	RefSeq:WP_012855306.1, SO:0001217, UniParc:UPI0001BC1FD9, UniRef:UniRef100_A0A2K9YST8, UniRef:UniRef50_A0A077LC49, UniRef:UniRef90_A0A2K9YST8, UserProtein:MHO_RS00155	WP_012855306.1	0001217	UPI0001BC1FD9	UniRef100_A0A2K9YST8			MHO_0270		AtpC	ATP synthase		AtpC
MHOH34_00155	2-1	#NUM!					0	oneConditionMissing			0	1	No in isol		contig_1	cds	25445	27583	+		Lipoprotein	RefSeq:WP_036433173.1, SO:0001217, UniParc:UPI000512F8BA, UniRef:UniRef100_UPI000512F8BA, UniRef:UniRef50_D1J7G8, UniRef:UniRef90_UPI000512F8BA	WP_036433173.1	0001217	UPI000512F8BA	UniRef100_UPI000512F8BA					Lipoprotein	Lipoproteins	Lipoprotein
MHOH34_00165	2-1	#NUM!					0	oneConditionMissing			0	1	No in isol	MHO_RS05105	contig_1	cds	29163	37178	-		hypothetical protein	RefSeq:WP_036433176.1, SO:0001217, UniParc:UPI000513FD9B, UniRef:UniRef100_UPI000513FD9B, UniRef:UniRef50_D1J7H2, UniRef:UniRef90_D1J7H2, UserProtein:MHO_RS05105	WP_036433176.1	0001217	UPI000513FD9B	UniRef100_UPI000513FD9B			MHO_0320		MHOH34_00165	Hypothetical protein	hypothetical protein
MHOH34_00215	2-1	#NUM!					0	oneConditionMissing			0	1	No in isol	MHO_RS00245	contig_1	cds	44854	46182	+		amidase family protein	RefSeq:WP_036433190.1, SO:0001217, UniParc:UPI000512FD42, UniRef:UniRef100_UPI000512FD42, UniRef:UniRef50_A0A448ZXL8, UniRef:UniRef90_A0A7Z3E0S4, UserProtein:MHO_RS00245	WP_036433190.1	0001217	UPI000512FD42	UniRef100_UPI000512FD42			MHO_0440	amidase family protein	GatA	Translation	Asp-tRNA(Asn)/Glu-tRNA(Gln) amidotransferase subunit	GatA
MHOH34_00250	2-1	#NUM!					0	oneConditionMissing			0	1	No in isol		contig_1	cds	56456	57037	+	disA	DNA integrity scanning protein DisA nucleotide-binding domain protein	EC:2.7.7.85, KEGG:K18672, RefSeq:WP_020002457.1, SO:0001217, UniParc:UPI000371BD34, UniRef:UniRef100_A0A2K9YU44, UniRef:UniRef50_L0RXD2, UniRef:UniRef90_A0A2K9YU44	WP_020002457.1	0001217	UPI000371BD34	UniRef100_A0A2K9YU44		K18672		diadenylate cyclase	disA	Second messenger biosynthesis	Diadenylate cyclase	DacA
MHOH34_00260	2-1	#NUM!					0	oneConditionMissing			0	1	No in isol		contig_1	cds	59078	62491	+		hypothetical protein	PFAM:PF04778.15, PFAM:PF04778.15, PFAM:PF04778.15, PFAM:PF04778.15, PFAM:PF04778.15, PFAM:PF04778.15								lmp1	Lmp1	Lipoproteins	lipoproteins	Lmp1
MHOH34_00260	2-1	#NUM!					0	oneConditionMissing			0	1	No in isol		contig_1	cds	59078	62491	+		hypothetical protein	PFAM:PF04778.15, PFAM:PF04778.15, PFAM:PF04778.15, PFAM:PF04778.15, PFAM:PF04778.15, PFAM:PF04778.15								lmp1	lmp1	Hypothetical protein	hypothetical protein
MHOH34_00265	2-1	#NUM!					0	oneConditionMissing			1	0	Imposible		contig_1	cds	62500	64113	+		(pseudo) Lmp2 protein	RefSeq:WP_036432642.1, SO:0001217, UniParc:UPI00051399AD, UniRef:UniRef100_UPI00051399AD, UniRef:UniRef50_A0A454C914, UniRef:UniRef50_UPI00095EB9E6, UniRef:UniRef90_Q49546, UniRef:UniRef90_UPI00095EB9E6	WP_036432642.1	0001217	UPI00051399AD	UniRef100_UPI00051399AD				Lmp1 protein	(pseudo) Lmp2 protein	Lipoproteins	Lmp2 protein
MHOH34_00275	2-1	#NUM!					0	oneConditionMissing			1	0	Imposible		contig_1	cds	64653	66191	+		Lmp protein	SO:0001217, UniRef:UniRef50_A0A454C925, UniRef:UniRef90_UPI00193BF9C4		0001217		UniRef50_A0A454C925					Lmp protein
MHOH34_00345	2-1	#NUM!					0	oneConditionMissing			0	1	No in isol	MHO_RS05175	contig_1	cds	81394	81912	-	mscL	MscL family protein	RefSeq:WP_052027856.1, SO:0001217, UniParc:UPI0006904CF8, UniRef:UniRef100_UPI0006904CF8, UniRef:UniRef50_A0A448ZXQ3, UniRef:UniRef90_A0A2K9YSW6, UserProtein:MHO_RS05175	WP_052027856.1	0001217	UPI0006904CF8	UniRef100_UPI0006904CF8			MHO_0650		mscL	Stress response		MscL
MHOH34_00355	2-1	#NUM!					0	oneConditionMissing			0	1	No in isol	MHO_RS00365	contig_1	cds	82135	83088	-		thermonuclease family protein	RefSeq:WP_020002355.1, SO:0001217, UniParc:UPI00036B5BCB, UniRef:UniRef100_UPI00036B5BCB, UniRef:UniRef50_A0A2K9YSS7, UniRef:UniRef90_A0A2K9YSS7, UserProtein:MHO_RS00365	WP_020002355.1	0001217	UPI00036B5BCB	UniRef100_UPI00036B5BCB			MHO_0660		thermonuclease family protein	Nucleases	thermonuclease family protein
MHOH34_00360	2-1	#NUM!					0	oneConditionMissing			0	1	No in isol	MHO_RS00370	contig_1	cds	83072	83932	-	fba	ketose-bisphosphate aldolase	RefSeq:WP_036432667.1, SO:0001217, UniParc:UPI000513A883, UniRef:UniRef100_A0A2K9YSV4, UniRef:UniRef50_A0A448ZWS8, UniRef:UniRef90_D1J7K4, UserProtein:MHO_RS00370	WP_036432667.1	0001217	UPI000513A883	UniRef100_A0A2K9YSV4			MHO_0670		fba	Energy metabolism		Fba
MHOH34_00385	2-1	#NUM!					0	oneConditionMissing			0	1	No in isol	MHO_RS00395	contig_1	cds	86872	87684	+		hypothetical protein	RefSeq:WP_036432677.1, SO:0001217, UniParc:UPI000514317E, UniRef:UniRef100_UPI000514317E, UniRef:UniRef50_N9UA98, UniRef:UniRef90_A0A454C950, UserProtein:MHO_RS00395	WP_036432677.1	0001217	UPI000514317E	UniRef100_UPI000514317E			MHO_0710		MHOH34_00385	Translation	tRNA-Leu(caa)
MHOH34_00405	2-1	#NUM!					0	oneConditionMissing			0	1	No in isol	MHO_RS05195	contig_1	cds	93154	94173	+		sugar ABC transporter permease	RefSeq:WP_036432687.1, SO:0001217, UniParc:UPI000512AAD3, UniRef:UniRef100_UPI000512AAD3, UniRef:UniRef50_E0TK93, UniRef:UniRef90_A0A2K9YSX5, UserProtein:MHO_RS05195	WP_036432687.1	0001217	UPI000512AAD3	UniRef100_UPI000512AAD3			MHO_0750		UgpA	Transport	sn-glycerol-3-phosphate ABC transporter	UgpA
MHOH34_00505	2-1	#NUM!					0	oneConditionMissing			0	1	No in isol	MHO_RS00505	contig_1	cds	111004	112377	-	eno	phosphopyruvate hydratase	EC:4.2.1.11, KEGG:K01689, RefSeq:WP_036432718.1, SO:0001217, UniParc:UPI00051454C3, UniRef:UniRef100_UPI00051454C3, UniRef:UniRef50_Q0I6K2, UniRef:UniRef90_A0A2K9YST5, UserProtein:MHO_RS00505	WP_036432718.1	0001217	UPI00051454C3	UniRef100_UPI00051454C3		K01689	MHO_0890		eno	Energy metabolism		Eno
MHOH34_00510	2-1	#NUM!					0	oneConditionMissing			0	1	No in isol	MHO_RS00510	contig_1	cds	112581	113294	+		hypothetical protein	RefSeq:WP_036432720.1, SO:0001217, UniParc:UPI000512AF76, UniRef:UniRef100_UPI000512AF76, UniRef:UniRef50_N9TRF3, UniRef:UniRef90_A0A454C967, UserProtein:MHO_RS00510	WP_036432720.1	0001217	UPI000512AF76	UniRef100_UPI000512AF76			MHO_0900		MHOH34_00510	Hypothetical protein	hypothetical protein
MHOH34_00605	2-1	#NUM!					0	oneConditionMissing			0	1	No in isol	MHO_RS05240	contig_1	cds	133737	134930	+		hypothetical protein	RefSeq:WP_224154273.1, SO:0001217, UniParc:UPI000A8F1007, UniRef:UniRef100_UPI000A8F1007, UniRef:UniRef50_D1J7P6, UniRef:UniRef90_D1J7P6, UserProtein:MHO_RS05240	WP_224154273.1	0001217	UPI000A8F1007	UniRef100_UPI000A8F1007			MHO_1090	Hypothetical protein MHO_1090	MHOH34_00605	Hypothetical protein	hypothetical protein
MHOH34_00650	2-1	#NUM!					0	oneConditionMissing			0	1	No in isol	MHO_RS00650	contig_1	cds	140341	141282	+	pheS	phenylalanine--tRNA ligase subunit alpha	EC:6.1.1.20, RefSeq:WP_036432760.1, SO:0001217, UniParc:UPI000512DA9C, UniRef:UniRef100_UPI000512DA9C, UniRef:UniRef50_A0A059XS46, UniRef:UniRef90_D1J7Q4, UserProtein:MHO_RS00650	WP_036432760.1	0001217	UPI000512DA9C	UniRef100_UPI000512DA9C			MHO_1170	phenylalanine--tRNA ligase subunit alpha	pheS	Translation	Phenylalanine--tRNA ligase alpha	PheS
MHOH34_00655	2-1	#NUM!					0	oneConditionMissing			0	1	No in isol	MHO_RS00655	contig_1	cds	141294	143468	+	pheT	phenylalanine--tRNA ligase subunit beta	EC:6.1.1.20, RefSeq:WP_036432762.1, SO:0001217, UniParc:UPI00051334CB, UniRef:UniRef100_UPI00051334CB, UniRef:UniRef50_A0A448ZZ89, UniRef:UniRef90_D1J7Q5, UserProtein:MHO_RS00655	WP_036432762.1	0001217	UPI00051334CB	UniRef100_UPI00051334CB			MHO_1180	phenylalanine--tRNA ligase subunit beta	pheT	Translation	Phenylalanine--tRNA ligase beta	PheT
MHOH34_00665	2-1	#NUM!					0	oneConditionMissing			0	1	No in isol	MHO_RS00665	contig_1	cds	144619	145425	+		TIGR00282 family metallophosphoesterase	RefSeq:WP_012855397.1, SO:0001217, UniParc:UPI0001BC20E9, UniRef:UniRef100_D1J7Q7, UniRef:UniRef50_I1A7K2, UniRef:UniRef90_D1J7Q7, UserProtein:MHO_RS00665	WP_012855397.1	0001217	UPI0001BC20E9	UniRef100_D1J7Q7			MHO_1200	TIGR00282 family metallophosphoesterase	YmdB	Metallophosphoesterases	Metallophosphoesterase	YmdB
MHOH34_00730	2-1	#NUM!					0	oneConditionMissing			0	1	No in isol	MHO_RS00730	contig_1	cds	156202	156513	+		hypothetical protein	RefSeq:WP_012855410.1, SO:0001217, UniParc:UPI0001BC20F6, UniRef:UniRef100_A0A2K9YSL0, UniRef:UniRef50_A0A2K9YSL0, UniRef:UniRef90_A0A2K9YSL0, UserProtein:MHO_RS00730	WP_012855410.1	0001217	UPI0001BC20F6	UniRef100_A0A2K9YSL0			MHO_1330	hypothetical protein	MHOH34_00730	Hypothetical protein	hypothetical protein
MHOH34_00750	2-1	#NUM!					0	oneConditionMissing			0	1	No in isol	MHO_RS00750	contig_1	cds	158602	160167	+	metG	methionine--tRNA ligase	EC:6.1.1.10, RefSeq:WP_036432773.1, SO:0001217, UniParc:UPI0005146C2A, UniRef:UniRef100_UPI0005146C2A, UniRef:UniRef50_A0A6M4JB42, UniRef:UniRef90_D1J7S4, UserProtein:MHO_RS00750	WP_036432773.1	0001217	UPI0005146C2A	UniRef100_UPI0005146C2A			MHO_1370	methionine--tRNA ligase	metG	Translation	Methionine--tRNA ligase	MetG
MHOH34_00825	2-1	#NUM!					0	oneConditionMissing			0	1	No in isol	MHO_RS00825	contig_1	cds	166725	167324	+		hypothetical protein	RefSeq:WP_036432783.1, SO:0001217, UniParc:UPI000513EF97, UniRef:UniRef100_UPI000513EF97, UniRef:UniRef50_D1J7T1, UniRef:UniRef90_D1J7T1, UserProtein:MHO_RS00825	WP_036432783.1	0001217	UPI000513EF97	UniRef100_UPI000513EF97			MHO_1440	hypothetical protein	MHOH34_00825	Hypothetical protein	hypothetical protein
MHOH34_00845	2-1	#NUM!					0	oneConditionMissing			0	1	No in isol	MHO_RS05280	contig_1	cds	170587	171534	+		hypothetical protein	RefSeq:WP_036432787.1, SO:0001217, UniParc:UPI000513D254, UniRef:UniRef100_UPI000513D254, UniRef:UniRef50_D1J7T5, UniRef:UniRef90_D1J7T5, UserProtein:MHO_RS05280	WP_036432787.1	0001217	UPI000513D254	UniRef100_UPI000513D254			MHO_1480	hypothetical protein	MHOH34_00845	Hypothetical protein	hypothetical protein
MHOH34_00855	2-1	#NUM!					0	oneConditionMissing			0	1	No in isol	MHO_RS00855	contig_1	cds	173078	173554	-		dCMP deaminase family protein	RefSeq:WP_049342359.1, SO:0001217, UniParc:UPI0003A4E3E5, UniRef:UniRef100_A0A7Z3HXD5, UniRef:UniRef50_B3PML8, UniRef:UniRef90_A0A454C9D9, UserProtein:MHO_RS00855	WP_049342359.1	0001217	UPI0003A4E3E5	UniRef100_A0A7Z3HXD5			MHO_1500	Deoxycytidylate deaminase	dCMP deaminase family protein	Nucleoside metabolism	dCMP deaminase family protein
MHOH34_00870	2-1	#NUM!					0	oneConditionMissing			0	1	No in isol	MHO_RS05290	contig_1	cds	177403	178548	+		ABC transporter permease	RefSeq:WP_036432792.1, SO:0001217, UniParc:UPI000512AA98, UniRef:UniRef100_UPI000512AA98, UniRef:UniRef50_D1J7T9, UniRef:UniRef90_D1J7T9, UserProtein:MHO_RS05290	WP_036432792.1	0001217	UPI000512AA98	UniRef100_UPI000512AA98			MHO_1520	ABC transporter permease	OppB	Transport		OppB
MHOH34_00965	2-1	#NUM!					0	oneConditionMissing			0	1	No in isol	MHO_RS00960	contig_1	cds	200909	201592	+	cmk	(d)CMP kinase	EC:2.7.4.25, RefSeq:WP_036432815.1, SO:0001217, UniParc:UPI000513B16E, UniRef:UniRef100_A0A2K9YT31, UniRef:UniRef50_A0A448ZYH7, UniRef:UniRef90_D1J7V4, UserProtein:MHO_RS00960	WP_036432815.1	0001217	UPI000513B16E	UniRef100_A0A2K9YT31			MHO_1670	(d)CMP kinase	cmk	Nucleoside metabolism	Cytidylate kinase	Cmk
MHOH34_00975	2-1	#NUM!					0	oneConditionMissing			0	1	No in isol	MHO_RS05330	contig_1	cds	202907	203890	+		NAD(P)H-dependent glycerol-3-phosphate dehydrogenase	EC:1.1.1.94, KEGG:K00057, RefSeq:WP_036432818.1, SO:0001217, UniParc:UPI000513E143, UniRef:UniRef100_A0A7Z3E0V7, UniRef:UniRef50_A0A2Z5IR65, UniRef:UniRef90_D1J7V6, UserProtein:MHO_RS05330	WP_036432818.1	0001217	UPI000513E143	UniRef100_A0A7Z3E0V7		K00057	MHO_1690	NAD(P)H-dependent glycerol-3-phosphate dehydrogenase	GpsA	Lipid biosynthesis	Glycerol-3-phosphate dehydrogenase	GpsA
MHOH34_00980	2-1	#NUM!					0	oneConditionMissing			0	1	No in isol	MHO_RS00975	contig_1	cds	203905	204186	+		HU family DNA-binding protein	RefSeq:WP_036432820.1, SO:0001217, UniParc:UPI0005136244, UniRef:UniRef100_A0A454C9F8, UniRef:UniRef50_A0A2Z5IPX1, UniRef:UniRef90_A0A2K9YT07, UserProtein:MHO_RS00975	WP_036432820.1	0001217	UPI0005136244	UniRef100_A0A454C9F8				HU family DNA-binding protein	Hup	Chromatin structure	DNA-binding HU domain protein	Hup
MHOH34_01035	2-1	#NUM!					0	oneConditionMissing			0	1	No in isol	MHO_RS01030	contig_1	cds	214981	215745	+	nadE	NAD(+) synthase	EC:6.3.1.5, RefSeq:WP_036432835.1, SO:0001217, UniParc:UPI00051321DC, UniRef:UniRef100_A0A2K9YT38, UniRef:UniRef50_B3PMC7, UniRef:UniRef90_D1J7W7, UserProtein:MHO_RS01030	WP_036432835.1	0001217	UPI00051321DC	UniRef100_A0A2K9YT38			MHO_1800	NAD(+) synthase	nadE	NAD biosynthetic process	NH(3)-dependent NAD(+) synthetase	NadE
MHOH34_01070	2-1	#NUM!					0	oneConditionMissing			0	1	No in isol	MHO_RS05365	contig_1	cds	219977	222673	+		protein-export membrane protein	RefSeq:WP_036432840.1, SO:0001217, UniParc:UPI0005137FC2, UniRef:UniRef100_UPI0005137FC2, UniRef:UniRef50_D1J7X3, UniRef:UniRef90_D1J7X3, UserProtein:MHO_RS05365	WP_036432840.1	0001217	UPI0005137FC2	UniRef100_UPI0005137FC2			MHO_1860	protein-export membrane protein	SecD	Translocase complex	Multifunctional fusion protein	SecD
MHOH34_01075	2-1	#NUM!					0	oneConditionMissing			0	1	No in isol	MHO_RS01065	contig_1	cds	222688	223965	+	hisS	histidine--tRNA ligase	EC:6.1.1.21, RefSeq:WP_036432842.1, SO:0001217, UniParc:UPI000512DFF5, UniRef:UniRef100_UPI000512DFF5, UniRef:UniRef50_A0A3Q9VA72, UniRef:UniRef90_D1J7X4, UserProtein:MHO_RS01065	WP_036432842.1	0001217	UPI000512DFF5	UniRef100_UPI000512DFF5			MHO_1870	histidine--tRNA ligase	hisS	Translation	histidyl-tRNA synthetase	HisS
MHOH34_01140	2-1	#NUM!					0	oneConditionMissing			0	1	No in isol	MHO_RS01125	contig_1	cds	233909	234946	+		ATP-binding cassette domain-containing protein	RefSeq:WP_036432854.1, SO:0001217, UniParc:UPI000512F1F8, UniRef:UniRef100_UPI000512F1F8, UniRef:UniRef50_Q98QH4, UniRef:UniRef90_D1J7Y5, UserProtein:MHO_RS01125	WP_036432854.1	0001217	UPI000512F1F8	UniRef100_UPI000512F1F8			MHO_1980	ATP-binding cassette domain-containing protein	CbiO2	Transport	Energy-coupling factor transporter ATP-binding protein EcfA1	CbiO2
MHOH34_01190	2-1	#NUM!					0	oneConditionMissing			0	1	No in isol	MHO_RS05410	contig_1	cds	244605	246338	+		S41 family peptidase	RefSeq:WP_036432870.1, SO:0001217, UniParc:UPI0005129CEB, UniRef:UniRef100_UPI0005129CEB, UniRef:UniRef50_D1J7Z5, UniRef:UniRef90_D1J7Z5, UserProtein:MHO_RS05410	WP_036432870.1	0001217	UPI0005129CEB	UniRef100_UPI0005129CEB			MHO_2080	S41 family peptidase	S41 family peptidase	Proteases	S41 family peptidase
MHOH34_01230	2-1	#NUM!					0	oneConditionMissing			0	1	No in isol	MHO_RS01225	contig_1	cds	255017	256345	+	ffh	signal recognition particle protein	RefSeq:WP_036432881.1, SO:0001217, UniParc:UPI0005141BAD, UniRef:UniRef100_UPI0005141BAD, UniRef:UniRef50_A0A2Z4LLY8, UniRef:UniRef90_A0A2K9YT64, UserProtein:MHO_RS01225	WP_036432881.1	0001217	UPI0005141BAD	UniRef100_UPI0005141BAD			MHO_2180	signal recognition particle protein	ffh	Targeting and insertion membrane proteins into the membrane	Signal recognition particle protein	Ffh
MHOH34_01235	2-1	#NUM!					0	oneConditionMissing			0	1	No in isol	MHO_RS05425	contig_1	cds	256465	258600	-		SGNH/GDSL hydrolase family protein	RefSeq:WP_036432883.1, SO:0001217, UniParc:UPI0005148188, UniRef:UniRef100_UPI0005148188, UniRef:UniRef50_D1J806, UniRef:UniRef90_D1J806, UserProtein:MHO_RS05425	WP_036432883.1	0001217	UPI0005148188	UniRef100_UPI0005148188			MHO_2190	SGNH/GDSL hydrolase family protein	SGNH/GDSL hydrolase family protein	Hydrolases	SGNH/GDSL hydrolase family protein
MHOH34_01275	2-1	#NUM!					0	oneConditionMissing			1	0	Imposible		contig_1	cds	262516	263226	-		leucine-rich repeat protein	RefSeq:WP_036432887.1, SO:0001217, UniParc:UPI00051315C3, UniRef:UniRef100_UPI00051315C3, UniRef:UniRef50_UPI00051315C3, UniRef:UniRef90_UPI00051315C3	WP_036432887.1	0001217	UPI00051315C3	UniRef100_UPI00051315C3					FtsZ	Cell division		FtsZ
MHOH34_01295	2-1	#NUM!					0	oneConditionMissing			0	1	No in isol	MHO_RS01290	contig_1	cds	266616	267056	-	mraZ	division/cell wall cluster transcriptional repressor MraZ	RefSeq:WP_012855507.1, SO:0001217, UniParc:UPI0001BC21EB, UniRef:UniRef100_A0A2K9YTD4, UniRef:UniRef50_Q6KHR3, UniRef:UniRef90_A0A2K9YTD4, UserProtein:MHO_RS01290	WP_012855507.1	0001217	UPI0001BC21EB	UniRef100_A0A2K9YTD4			MHO_2300		mraZ	Cell division		MraZ
MHOH34_01410	2-1	#NUM!					0	oneConditionMissing			0	1	No in isol		contig_1	cds	287405	289834	-		Lipoprotein	RefSeq:WP_036432904.1, SO:0001217, UniParc:UPI0005145164, UniRef:UniRef100_UPI0005145164, UniRef:UniRef50_D1J835, UniRef:UniRef90_D1J835	WP_036432904.1	0001217	UPI0005145164	UniRef100_UPI0005145164				hypothetical protein	Lipoprotein	Lipoproteins	Lipoprotein
MHOH34_01465	2-1	#NUM!					0	oneConditionMissing			0	1	No in isol		contig_1	cds	299539	303660	+		AAA family ATPase	RefSeq:WP_036432941.1, SO:0001217, UniParc:UPI000568B213, UniRef:UniRef100_UPI000568B213, UniRef:UniRef50_A0A2K9YT04, UniRef:UniRef90_A0A2K9YT04	WP_036432941.1	0001217	UPI000568B213	UniRef100_UPI000568B213					AAA family ATPase	Stress response	AAA family ATPase
MHOH34_01480	2-1	#NUM!					0	oneConditionMissing			0	1	No in isol		contig_1	cds	306060	307970	+		ATP-dependent Clp protease ATP-binding subunit	RefSeq:WP_052027860.1, SO:0001217, UniParc:UPI00068F2CFC, UniRef:UniRef100_A0A2K9YT58, UniRef:UniRef50_A0A2K9YT58, UniRef:UniRef90_A0A2K9YT58	WP_052027860.1	0001217	UPI00068F2CFC	UniRef100_A0A2K9YT58				AAA family ATPase	ATP-dependent Clp protease ATP-binding subunit	Proteases	ATP-dependent Clp protease ATP-binding subunit
MHOH34_01525	2-1	#NUM!					0	oneConditionMissing			0	1	No in isol	MHO_RS01470	contig_1	cds	315685	316080	-	cdd	cytidine deaminase	EC:3.5.4.5, RefSeq:WP_036432545.1, SO:0001217, UniParc:UPI000512B2CF, UniRef:UniRef100_A0A2K9YTC0, UniRef:UniRef50_N9UBH9, UniRef:UniRef90_A0A454C9K2, UserProtein:MHO_RS01470	WP_036432545.1	0001217	UPI000512B2CF	UniRef100_A0A2K9YTC0			MHO_2580	cytidine deaminase	cdd	Nucleoside metabolism	Cytidine deaminase	Cdd
MHOH34_01530	2-1	#NUM!					0	oneConditionMissing			0	1	No in isol	MHO_RS01475	contig_1	cds	316233	316490	+	rpsP	30S ribosomal protein S16	RefSeq:WP_036432541.1, SO:0001217, UniParc:UPI000513536C, UniRef:UniRef100_A0A2K9YTE6, UniRef:UniRef50_B3PMA1, UniRef:UniRef90_A0A2K9YTE6, UserProtein:MHO_RS01475	WP_036432541.1	0001217	UPI000513536C	UniRef100_A0A2K9YTE6			MHO_2590	30S ribosomal protein S16	rpsP	Ribosomal proteins	Small ribosomal subunit protein bS16	RpsP
MHOH34_01555	2-1	#NUM!					0	oneConditionMissing			0	1	No in isol	MHO_RS01500	contig_1	cds	320524	321405	+	degV	DegV family protein	RefSeq:WP_036432529.1, SO:0001217, UniParc:UPI0005141A44, UniRef:UniRef100_UPI0005141A44, UniRef:UniRef50_A0A077L663, UniRef:UniRef90_D1J851, UserProtein:MHO_RS01500	WP_036432529.1	0001217	UPI0005141A44	UniRef100_UPI0005141A44			MHO_2640	DegV family protein	degV	Fatty acid metabolism	DegV family protein
MHOH34_01795	2-1	#NUM!					0	oneConditionMissing			0	1	No in isol		contig_1	cds	366498	367724	+		Lmp protein	RefSeq:WP_036433310.1, SO:0001217, UniParc:UPI000512C22E, UniRef:UniRef100_UPI000512C22E, UniRef:UniRef50_A0A454CAH5, UniRef:UniRef90_A0A454CAH5	WP_036433310.1	0001217	UPI000512C22E	UniRef100_UPI000512C22E					Lmp protein	Lipoproteins	Lmp protein
MHOH34_01840	2-1	#NUM!					0	oneConditionMissing			0	1	No in isol		contig_1	cds	375299	377440	-		AAA family ATPase	RefSeq:WP_036433297.1, SO:0001217, UniParc:UPI000513F8E4, UniRef:UniRef100_UPI000513F8E4, UniRef:UniRef50_A0A4Z0YE29, UniRef:UniRef90_UPI000513F8E4	WP_036433297.1	0001217	UPI000513F8E4	UniRef100_UPI000513F8E4					McrB	DNA methylation	McrB domain-containing protein	McrB
MHOH34_01900	2-1	#NUM!					0	oneConditionMissing			0	1	No in isol	MHO_RS05540	contig_1	cds	392432	393328	-		hypothetical protein	RefSeq:WP_036433278.1, SO:0001217, UniParc:UPI0005135193, UniRef:UniRef100_UPI0005135193, UniRef:UniRef50_Q9PR95, UniRef:UniRef90_D1J8A4, UserProtein:MHO_RS05540	WP_036433278.1	0001217	UPI0005135193	UniRef100_UPI0005135193			MHO_3160		MHOH34_01900	Hypothetical protein	hypothetical protein
MHOH34_01920	2-1	#NUM!					0	oneConditionMissing			0	1	No in isol	MHO_RS01805	contig_1	cds	397641	400067	-		DUF31 family protein	RefSeq:WP_036433268.1, SO:0001217, UniParc:UPI0005135242, UniRef:UniRef100_UPI0005135242, UniRef:UniRef50_D1J8A8, UniRef:UniRef90_D1J8A8, UserProtein:MHO_RS01805	WP_036433268.1	0001217	UPI0005135242	UniRef100_UPI0005135242			MHO_3200		DUF31 family protein	Lipoproteins	DUF31 family protein
MHOH34_01930	2-1	#NUM!					0	oneConditionMissing			0	1	No in isol	MHO_RS01835	contig_1	cds	402053	402607	-		DJ-1/PfpI family protein	RefSeq:WP_036433265.1, SO:0001217, UniParc:UPI000513FD89, UniRef:UniRef100_A0A2K9YTM8, UniRef:UniRef50_D1J8B4, UniRef:UniRef90_D1J8B4, UserProtein:MHO_RS01835	WP_036433265.1	0001217	UPI000513FD89	UniRef100_A0A2K9YTM8			MHO_3260		DJ-1/PfpI family protein	Chaperones	DJ-1/PfpI family protein
MHOH34_02030	2-1	#NUM!					0	oneConditionMissing			0	1	No in isol	MHO_RS05575	contig_1	cds	418077	419015	-	lgt	prolipoprotein diacylglyceryl transferase	EC:2.5.1.145, KEGG:K13292, RefSeq:WP_036433407.1, SO:0001217, UniParc:UPI0005136C71, UniRef:UniRef100_UPI0005136C71, UniRef:UniRef50_A0A448ZXR7, UniRef:UniRef90_A0A2K9YTB5, UserProtein:MHO_RS05575	WP_036433407.1	0001217	UPI0005136C71	UniRef100_UPI0005136C71		K13292	MHO_3410		lgt	Lipoprotein biosynthesis	Phosphatidylglycerol--prolipoprotein diacylglyceryl transferase	Lgt
MHOH34_02055	2-1	#NUM!					0	oneConditionMissing			0	1	No in isol	MHO_RS01935	contig_1	cds	425448	426251	-		hypothetical protein	RefSeq:WP_036433397.1, SO:0001217, UniParc:UPI00000B3B71, UniRef:UniRef100_Q8RJN3, UniRef:UniRef50_A0A454CA04, UniRef:UniRef90_A0A454CA04, UserProtein:MHO_RS01935	WP_036433397.1	0001217	UPI00000B3B71	UniRef100_Q8RJN3			MHO_3460		MHOH34_02055	Hypothetical protein	hypothetical protein
MHOH34_02060	2-1	#NUM!					0	oneConditionMissing			0	1	No in isol		contig_1	cds	426578	427624	+	vaa	variable adherence-associated lipoprotein adhesin Vaa	BlastRules:WP_012855621, BlastRules:WP_036433393, RefSeq:WP_036433393.1, SO:0001217, UniParc:UPI000512BDEA, UniRef:UniRef100_A0A454CA27, UniRef:UniRef50_A0A454CA27, UniRef:UniRef90_A0A454CA27	WP_036433393.1	0001217	UPI000512BDEA	UniRef100_A0A454CA27					vaa	Lipoproteins	variable adherence-associated lipoprotein adhesin Vaa	Vaa
MHOH34_02080	2-1	#NUM!					0	oneConditionMissing			0	1	No in isol	MHO_RS05590	contig_1	cds	433237	434985	-		hypothetical protein	RefSeq:WP_036433386.1, SO:0001217, UniParc:UPI000513D1D5, UniRef:UniRef100_UPI000513D1D5, UniRef:UniRef50_A0A454C9W7, UniRef:UniRef90_A0A454C9W7, UserProtein:MHO_RS05590	WP_036433386.1	0001217	UPI000513D1D5	UniRef100_UPI000513D1D5			MHO_3490		MHOH34_02080	Hypothetical protein	hypothetical protein
MHOH34_02080	2-1	#NUM!					0	oneConditionMissing			0	1	No in isol	MHO_RS05590	contig_1	cds	433237	434985	-		hypothetical protein	RefSeq:WP_036433386.1, SO:0001217, UniParc:UPI000513D1D5, UniRef:UniRef100_UPI000513D1D5, UniRef:UniRef50_A0A454C9W7, UniRef:UniRef90_A0A454C9W7, UserProtein:MHO_RS05590	WP_036433386.1	0001217	UPI000513D1D5	UniRef100_UPI000513D1D5			MHO_3490		MHOH34_02080	Hypothetical protein	hypothetical protein
MHOH34_02080	2-1	#NUM!					0	oneConditionMissing			0	1	No in isol	MHO_RS05590	contig_1	cds	433237	434985	-		hypothetical protein	RefSeq:WP_036433386.1, SO:0001217, UniParc:UPI000513D1D5, UniRef:UniRef100_UPI000513D1D5, UniRef:UniRef50_A0A454C9W7, UniRef:UniRef90_A0A454C9W7, UserProtein:MHO_RS05590	WP_036433386.1	0001217	UPI000513D1D5	UniRef100_UPI000513D1D5			MHO_3490		MHOH34_02080	Hypothetical protein	hypothetical protein
MHOH34_02105	2-1	#NUM!					0	oneConditionMissing			0	1	No in isol	MHO_RS01985	contig_1	cds	447613	448329	-	rsmG	16S rRNA (guanine(527)-N(7))-methyltransferase RsmG	EC:2.1.1.170, KEGG:K03501, RefSeq:WP_036433378.1, SO:0001217, UniParc:UPI0005143B5C, UniRef:UniRef100_A0A6A8PZZ3, UniRef:UniRef50_D1J8E2, UniRef:UniRef90_D1J8E2, UserProtein:MHO_RS01985	WP_036433378.1	0001217	UPI0005143B5C	UniRef100_A0A6A8PZZ3		K03501	MHO_3540		rsmG	rRNA processing	16S rRNA (guanine(527)-N(7))-methyltransferase RsmG	RsmG
MHOH34_02105	2-1	#NUM!					0	oneConditionMissing			0	1	No in isol	MHO_RS01985	contig_1	cds	447613	448329	-	rsmG	16S rRNA (guanine(527)-N(7))-methyltransferase RsmG	EC:2.1.1.170, KEGG:K03501, RefSeq:WP_036433378.1, SO:0001217, UniParc:UPI0005143B5C, UniRef:UniRef100_A0A6A8PZZ3, UniRef:UniRef50_D1J8E2, UniRef:UniRef90_D1J8E2, UserProtein:MHO_RS01985	WP_036433378.1	0001217	UPI0005143B5C	UniRef100_A0A6A8PZZ3		K03501	MHO_3540		rsmG	rRNA processing	Ribosomal RNA small subunit methyltransferase G	GidB
MHOH34_02105	2-1	#NUM!					0	oneConditionMissing			0	1	No in isol	MHO_RS01985	contig_1	cds	447613	448329	-	rsmG	16S rRNA (guanine(527)-N(7))-methyltransferase RsmG	EC:2.1.1.170, KEGG:K03501, RefSeq:WP_036433378.1, SO:0001217, UniParc:UPI0005143B5C, UniRef:UniRef100_A0A6A8PZZ3, UniRef:UniRef50_D1J8E2, UniRef:UniRef90_D1J8E2, UserProtein:MHO_RS01985	WP_036433378.1	0001217	UPI0005143B5C	UniRef100_A0A6A8PZZ3		K03501	MHO_3540		rsmG	rRNA processing	16S rRNA (guanine(527)-N(7))-methyltransferase RsmG	RsmG
MHOH34_02110	2-1	#NUM!					0	oneConditionMissing			0	1	No in isol	MHO_RS01990	contig_1	cds	448304	449278	-	prs	ribose-phosphate pyrophosphokinase	EC:2.7.6.1, KEGG:K00948, RefSeq:WP_012855629.1, SO:0001217, UniParc:UPI0001BC237C, UniRef:UniRef100_A0A2K9YTN2, UniRef:UniRef50_Q98R83, UniRef:UniRef90_A0A2K9YTN2, UserProtein:MHO_RS01990	WP_012855629.1	0001217	UPI0001BC237C	UniRef100_A0A2K9YTN2		K00948	MHO_3550		prs	Nucleotide biosynthesis	Ribose-phosphate pyrophosphokinase
MHOH34_02110	2-1	#NUM!					0	oneConditionMissing			0	1	No in isol	MHO_RS01990	contig_1	cds	448304	449278	-	prs	ribose-phosphate pyrophosphokinase	EC:2.7.6.1, KEGG:K00948, RefSeq:WP_012855629.1, SO:0001217, UniParc:UPI0001BC237C, UniRef:UniRef100_A0A2K9YTN2, UniRef:UniRef50_Q98R83, UniRef:UniRef90_A0A2K9YTN2, UserProtein:MHO_RS01990	WP_012855629.1	0001217	UPI0001BC237C	UniRef100_A0A2K9YTN2		K00948	MHO_3550		prs	Nucleotide biosynthesis	Ribose-phosphate pyrophosphokinase	Prs
MHOH34_02110	2-1	#NUM!					0	oneConditionMissing			0	1	No in isol	MHO_RS01990	contig_1	cds	448304	449278	-	prs	ribose-phosphate pyrophosphokinase	EC:2.7.6.1, KEGG:K00948, RefSeq:WP_012855629.1, SO:0001217, UniParc:UPI0001BC237C, UniRef:UniRef100_A0A2K9YTN2, UniRef:UniRef50_Q98R83, UniRef:UniRef90_A0A2K9YTN2, UserProtein:MHO_RS01990	WP_012855629.1	0001217	UPI0001BC237C	UniRef100_A0A2K9YTN2		K00948	MHO_3550		prs	Nucleotide biosynthesis	Ribose-phosphate pyrophosphokinase
MHOH34_02115	2-1	#NUM!					0	oneConditionMissing			0	1	No in isol	MHO_RS01995	contig_1	cds	449388	452198	-	mgtA	magnesium-translocating P-type ATPase	EC:7.2.2.14, RefSeq:WP_036433375.1, SO:0001217, UniParc:UPI0005146BB5, UniRef:UniRef100_UPI0005146BB5, UniRef:UniRef50_A0A0F5H0P9, UniRef:UniRef90_D1J8E4, UserProtein:MHO_RS01995	WP_036433375.1	0001217	UPI0005146BB5	UniRef100_UPI0005146BB5			MHO_3560		mgtA	Transport	Magnesium-transporting ATPase, P-type 1	MgtA
MHOH34_02115	2-1	#NUM!					0	oneConditionMissing			0	1	No in isol	MHO_RS01995	contig_1	cds	449388	452198	-	mgtA	magnesium-translocating P-type ATPase	EC:7.2.2.14, RefSeq:WP_036433375.1, SO:0001217, UniParc:UPI0005146BB5, UniRef:UniRef100_UPI0005146BB5, UniRef:UniRef50_A0A0F5H0P9, UniRef:UniRef90_D1J8E4, UserProtein:MHO_RS01995	WP_036433375.1	0001217	UPI0005146BB5	UniRef100_UPI0005146BB5			MHO_3560		mgtA	Transport	Magnesium-transporting ATPase, P-type 2	MgtA
MHOH34_02115	2-1	#NUM!					0	oneConditionMissing			0	1	No in isol	MHO_RS01995	contig_1	cds	449388	452198	-	mgtA	magnesium-translocating P-type ATPase	EC:7.2.2.14, RefSeq:WP_036433375.1, SO:0001217, UniParc:UPI0005146BB5, UniRef:UniRef100_UPI0005146BB5, UniRef:UniRef50_A0A0F5H0P9, UniRef:UniRef90_D1J8E4, UserProtein:MHO_RS01995	WP_036433375.1	0001217	UPI0005146BB5	UniRef100_UPI0005146BB5			MHO_3560		mgtA	Transport	Magnesium-transporting ATPase, P-type 3	MgtA
MHOH34_02120	2-1	#NUM!					0	oneConditionMissing			0	1	No in isol	MHO_RS05610	contig_1	cds	452389	453132	-		ATP-binding cassette domain-containing protein	RefSeq:WP_012855631.1, SO:0001217, UniParc:UPI0001BC237E, UniRef:UniRef100_D1J8E5, UniRef:UniRef50_D1J8E5, UniRef:UniRef90_D1J8E5, UserProtein:MHO_RS05610	WP_012855631.1	0001217	UPI0001BC237E	UniRef100_D1J8E5			MHO_3570		PhnC	Transport	Phosphonates import ATP-binding protein	PhnC
MHOH34_02120	2-1	#NUM!					0	oneConditionMissing			0	1	No in isol	MHO_RS05610	contig_1	cds	452389	453132	-		ATP-binding cassette domain-containing protein	RefSeq:WP_012855631.1, SO:0001217, UniParc:UPI0001BC237E, UniRef:UniRef100_D1J8E5, UniRef:UniRef50_D1J8E5, UniRef:UniRef90_D1J8E5, UserProtein:MHO_RS05610	WP_012855631.1	0001217	UPI0001BC237E	UniRef100_D1J8E5			MHO_3570		PhnC	Transport	Phosphonates import ATP-binding protein	PhnC
MHOH34_02120	2-1	#NUM!					0	oneConditionMissing			0	1	No in isol	MHO_RS05610	contig_1	cds	452389	453132	-		ATP-binding cassette domain-containing protein	RefSeq:WP_012855631.1, SO:0001217, UniParc:UPI0001BC237E, UniRef:UniRef100_D1J8E5, UniRef:UniRef50_D1J8E5, UniRef:UniRef90_D1J8E5, UserProtein:MHO_RS05610	WP_012855631.1	0001217	UPI0001BC237E	UniRef100_D1J8E5			MHO_3570		PhnC	Transport	Phosphonates import ATP-binding protein	PhnC
MHOH34_02145	2-1	#NUM!					0	oneConditionMissing			0	1	No in isol	MHO_RS02025	contig_1	cds	457336	458502	+		ABC transporter substrate-binding protein	RefSeq:WP_036433367.1, SO:0001217, UniParc:UPI0005143273, UniRef:UniRef100_UPI0005143273, UniRef:UniRef50_D1J8F0, UniRef:UniRef90_D1J8F0, UserProtein:MHO_RS02025	WP_036433367.1	0001217	UPI0005143273	UniRef100_UPI0005143273			MHO_3620		ABC transporter substrate-binding protein
MHOH34_02185	2-1	#NUM!					0	oneConditionMissing			0	1	No in isol	MHO_RS05590	contig_1	cds	467809	469557	-		hypothetical protein	RefSeq:WP_036433386.1, SO:0001217, UniParc:UPI000513D1D5, UniRef:UniRef100_UPI000513D1D5, UniRef:UniRef50_A0A454C9W7, UniRef:UniRef90_A0A454C9W7, UserProtein:MHO_RS05590	WP_036433386.1	0001217	UPI000513D1D5	UniRef100_UPI000513D1D5			MHO_3490		MHOH34_02185
MHOH34_02210	2-1	#NUM!					0	oneConditionMissing			0	1	No in isol	MHO_RS01985	contig_1	cds	482185	482901	-	rsmG	16S rRNA (guanine(527)-N(7))-methyltransferase RsmG	EC:2.1.1.170, KEGG:K03501, RefSeq:WP_036433378.1, SO:0001217, UniParc:UPI0005143B5C, UniRef:UniRef100_A0A6A8PZZ3, UniRef:UniRef50_D1J8E2, UniRef:UniRef90_D1J8E2, UserProtein:MHO_RS01985	WP_036433378.1	0001217	UPI0005143B5C	UniRef100_A0A6A8PZZ3		K03501	MHO_3540		rsmG	rRNA processing	16S rRNA (guanine(527)-N(7))-methyltransferase RsmG	RsmG
MHOH34_02215	2-1	#NUM!					0	oneConditionMissing			0	1	No in isol	MHO_RS01990	contig_1	cds	482876	483850	-	prs	ribose-phosphate pyrophosphokinase	EC:2.7.6.1, KEGG:K00948, RefSeq:WP_012855629.1, SO:0001217, UniParc:UPI0001BC237C, UniRef:UniRef100_A0A2K9YTN2, UniRef:UniRef50_Q98R83, UniRef:UniRef90_A0A2K9YTN2, UserProtein:MHO_RS01990	WP_012855629.1	0001217	UPI0001BC237C	UniRef100_A0A2K9YTN2		K00948	MHO_3550		prs	Nucleotide biosynthesis	ribose-phosphate pyrophosphokinase	Prs
MHOH34_02220	2-1	#NUM!					0	oneConditionMissing			0	1	No in isol	MHO_RS01995	contig_1	cds	483960	486770	-	mgtA	magnesium-translocating P-type ATPase	EC:7.2.2.14, RefSeq:WP_036433375.1, SO:0001217, UniParc:UPI0005146BB5, UniRef:UniRef100_UPI0005146BB5, UniRef:UniRef50_A0A0F5H0P9, UniRef:UniRef90_D1J8E4, UserProtein:MHO_RS01995	WP_036433375.1	0001217	UPI0005146BB5	UniRef100_UPI0005146BB5			MHO_3560		mgtA	Transport	magnesium-translocating P-type ATPase	MgtA
MHOH34_02225	2-1	#NUM!					0	oneConditionMissing			0	1	No in isol	MHO_RS05610	contig_1	cds	486961	487704	-		ATP-binding cassette domain-containing protein	RefSeq:WP_012855631.1, SO:0001217, UniParc:UPI0001BC237E, UniRef:UniRef100_D1J8E5, UniRef:UniRef50_D1J8E5, UniRef:UniRef90_D1J8E5, UserProtein:MHO_RS05610	WP_012855631.1	0001217	UPI0001BC237E	UniRef100_D1J8E5			MHO_3570		ATP-binding cassette domain-containing protein	Transport	ATP-binding cassette domain-containing protein
MHOH34_02250	2-1	#NUM!					0	oneConditionMissing			0	1	No in isol	MHO_RS02025	contig_1	cds	491908	493074	+		ABC transporter substrate-binding protein	RefSeq:WP_036433367.1, SO:0001217, UniParc:UPI0005143273, UniRef:UniRef100_UPI0005143273, UniRef:UniRef50_D1J8F0, UniRef:UniRef90_D1J8F0, UserProtein:MHO_RS02025	WP_036433367.1	0001217	UPI0005143273	UniRef100_UPI0005143273			MHO_3620		ABC transporter substrate-binding protein	Transport	ABC transporter substrate-binding protein
MHOH34_02290	2-1	#NUM!					0	oneConditionMissing			0	1	No in isol	MHO_RS05590	contig_1	cds	502381	504129	-		hypothetical protein	RefSeq:WP_036433386.1, SO:0001217, UniParc:UPI000513D1D5, UniRef:UniRef100_UPI000513D1D5, UniRef:UniRef50_A0A454C9W7, UniRef:UniRef90_A0A454C9W7, UserProtein:MHO_RS05590	WP_036433386.1	0001217	UPI000513D1D5	UniRef100_UPI000513D1D5			MHO_3490		MHOH34_02290	Hypothetical protein	hypothetical protein
MHOH34_02315	2-1	#NUM!					0	oneConditionMissing			0	1	No in isol	MHO_RS01985	contig_1	cds	516757	517473	-	rsmG	16S rRNA (guanine(527)-N(7))-methyltransferase RsmG	EC:2.1.1.170, KEGG:K03501, RefSeq:WP_036433378.1, SO:0001217, UniParc:UPI0005143B5C, UniRef:UniRef100_A0A6A8PZZ3, UniRef:UniRef50_D1J8E2, UniRef:UniRef90_D1J8E2, UserProtein:MHO_RS01985	WP_036433378.1	0001217	UPI0005143B5C	UniRef100_A0A6A8PZZ3		K03501	MHO_3540		rsmG	rRNA processing	16S rRNA (guanine(527)-N(7))-methyltransferase RsmG	RsmG
MHOH34_02320	2-1	#NUM!					0	oneConditionMissing			0	1	No in isol	MHO_RS01990	contig_1	cds	517448	518422	-	prs	ribose-phosphate pyrophosphokinase	EC:2.7.6.1, KEGG:K00948, RefSeq:WP_012855629.1, SO:0001217, UniParc:UPI0001BC237C, UniRef:UniRef100_A0A2K9YTN2, UniRef:UniRef50_Q98R83, UniRef:UniRef90_A0A2K9YTN2, UserProtein:MHO_RS01990	WP_012855629.1	0001217	UPI0001BC237C	UniRef100_A0A2K9YTN2		K00948	MHO_3550		prs	Nucleotide biosynthesis	ribose-phosphate pyrophosphokinase	Prs
MHOH34_02325	2-1	#NUM!					0	oneConditionMissing			0	1	No in isol	MHO_RS01995	contig_1	cds	518532	521342	-	mgtA	magnesium-translocating P-type ATPase	EC:7.2.2.14, RefSeq:WP_036433375.1, SO:0001217, UniParc:UPI0005146BB5, UniRef:UniRef100_UPI0005146BB5, UniRef:UniRef50_A0A0F5H0P9, UniRef:UniRef90_D1J8E4, UserProtein:MHO_RS01995	WP_036433375.1	0001217	UPI0005146BB5	UniRef100_UPI0005146BB5			MHO_3560		mgtA	Transport	magnesium-translocating P-type ATPase	MgtA
MHOH34_02330	2-1	#NUM!					0	oneConditionMissing			0	1	No in isol	MHO_RS05610	contig_1	cds	521533	522276	-		ATP-binding cassette domain-containing protein	RefSeq:WP_012855631.1, SO:0001217, UniParc:UPI0001BC237E, UniRef:UniRef100_D1J8E5, UniRef:UniRef50_D1J8E5, UniRef:UniRef90_D1J8E5, UserProtein:MHO_RS05610	WP_012855631.1	0001217	UPI0001BC237E	UniRef100_D1J8E5			MHO_3570		ATP-binding cassette domain-containing protein	Transport	ATP-binding cassette domain-containing protein
MHOH34_02355	2-1	#NUM!					0	oneConditionMissing			0	1	No in isol	MHO_RS02025	contig_1	cds	526480	527646	+		ABC transporter substrate-binding protein	RefSeq:WP_036433367.1, SO:0001217, UniParc:UPI0005143273, UniRef:UniRef100_UPI0005143273, UniRef:UniRef50_D1J8F0, UniRef:UniRef90_D1J8F0, UserProtein:MHO_RS02025	WP_036433367.1	0001217	UPI0005143273	UniRef100_UPI0005143273			MHO_3620		ABC transporter substrate-binding protein	Transport	ABC transporter substrate-binding protein
MHOH34_02450	2-1	#NUM!					0	oneConditionMissing			0	1	No in isol	MHO_RS05655	contig_1	cds	552558	553307	+	licA	phosphotransferase	RefSeq:WP_020002340.1, SO:0001217, UniParc:UPI00037ED1DA, UniRef:UniRef100_A0A454CA12, UniRef:UniRef50_P43052, UniRef:UniRef90_P43052, UserProtein:MHO_RS05655	WP_020002340.1	0001217	UPI00037ED1DA	UniRef100_A0A454CA12			MHO_3770		licA	Proteases	Protein LicA	LicA
MHOH34_02480	2-1	#NUM!					0	oneConditionMissing			0	1	No in isol	MHO_RS02140	contig_1	cds	560551	562428	-		ABC transporter ATP-binding protein	RefSeq:WP_036432605.1, SO:0001217, UniParc:UPI0005132F77, UniRef:UniRef100_UPI0005132F77, UniRef:UniRef50_A0A448ZXF5, UniRef:UniRef90_Q6Y8Q9, UserProtein:MHO_RS02140	WP_036432605.1	0001217	UPI0005132F77	UniRef100_UPI0005132F77			MHO_3820		Md2	Transport	ABC transporter ATP binding protein	Md2
MHOH34_02485	2-1	#NUM!					0	oneConditionMissing			0	1	No in isol	MHO_RS02145	contig_1	cds	562421	564244	-		ABC transporter ATP-binding protein	RefSeq:WP_036432602.1, SO:0001217, UniParc:UPI000514429D, UniRef:UniRef100_UPI000514429D, UniRef:UniRef50_A0A449BH50, UniRef:UniRef90_Q6Y8R0, UserProtein:MHO_RS02145	WP_036432602.1	0001217	UPI000514429D	UniRef100_UPI000514429D			MHO_3830		Md1	Transport	ABC transporter ATP binding protein	Md1
MHOH34_02510	2-1	#NUM!					0	oneConditionMissing			0	1	No in isol	MHO_RS02170	contig_1	cds	566886	567353	+		Sua5/YciO/YrdC/YwlC family protein	RefSeq:WP_036432591.1, SO:0001217, UniParc:UPI000512B820, UniRef:UniRef100_UPI000512B820, UniRef:UniRef50_L0RWE6, UniRef:UniRef90_A0PFW7, UserProtein:MHO_RS02170	WP_036432591.1	0001217	UPI000512B820	UniRef100_UPI000512B820			MHO_3870		Sua5	Translation		Sua5
MHOH34_02525	2-1	#NUM!					0	oneConditionMissing			0	1	No in isol	MHO_RS05680	contig_1	cds	569324	570766	-	yitT	YitT family protein	RefSeq:WP_036432585.1, SO:0001217, UniParc:UPI00051440AE, UniRef:UniRef100_UPI00051440AE, UniRef:UniRef50_A0A0C6G6G5, UniRef:UniRef90_D1J8H8, UserProtein:MHO_RS05680	WP_036432585.1	0001217	UPI00051440AE	UniRef100_UPI00051440AE			MHO_3900		yitT	Transport	YitT family protein
MHOH34_02540	2-1	#NUM!					0	oneConditionMissing			0	1	No in isol	MHO_RS02200	contig_1	cds	572650	574623	-		DHH family phosphoesterase	RefSeq:WP_036432577.1, SO:0001217, UniParc:UPI0005140B28, UniRef:UniRef100_UPI0005140B28, UniRef:UniRef50_A0A448ZXC6, UniRef:UniRef90_D1J8I1, UserProtein:MHO_RS02200	WP_036432577.1	0001217	UPI0005140B28	UniRef100_UPI0005140B28			MHO_3930		RplI	Ribosomal proteins	Large ribosomal subunit protein bL10	RplI
MHOH34_02560	2-1	#NUM!					0	oneConditionMissing			0	1	No in isol	MHO_RS02220	contig_1	cds	576711	577109	-	tsaE	tRNA (adenosine(37)-N6)-threonylcarbamoyltransferase complex ATPase subunit type 1 TsaE	EC:2.3.1.234, RefSeq:WP_012855671.1, SO:0001217, UniParc:UPI00000BF3DB, UniRef:UniRef100_Q8GPL3, UniRef:UniRef50_A0A448ZZ54, UniRef:UniRef90_Q8GPL3, UserProtein:MHO_RS02220	WP_012855671.1	0001217	UPI00000BF3DB	UniRef100_Q8GPL3			MHO_3970		tsaE	Translation	tRNA (adenosine(37)-N6)-threonylcarbamoyltransferase complex ATPase subunit type 1 TsaE
MHOH34_02705	2-1	#NUM!					0	oneConditionMissing			0	1	No in isol	MHO_RS02365	contig_1	cds	612305	612865	+	pth	aminoacyl-tRNA hydrolase	EC:3.1.1.29, RefSeq:WP_012855695.1, SO:0001217, UniParc:UPI0001BC2435, UniRef:UniRef100_A0A2K9YTM9, UniRef:UniRef50_P37470, UniRef:UniRef90_A0A2K9YTM9, UserProtein:MHO_RS02365	WP_012855695.1	0001217	UPI0001BC2435	UniRef100_A0A2K9YTM9			MHO_4210		pth	Traslation	Peptidyl-tRNA hydrolase	Pth
MHOH34_02755	2-1	#NUM!					0	oneConditionMissing			0	1	No in isol	MHO_RS02420	contig_1	cds	626605	626898	-		hypothetical protein	RefSeq:WP_036432993.1, SO:0001217, UniParc:UPI00051452A8, UniRef:UniRef100_UPI00051452A8, UniRef:UniRef50_A0A454CA46, UniRef:UniRef90_A0A454CA46, UserProtein:MHO_RS02420	WP_036432993.1	0001217	UPI00051452A8	UniRef100_UPI00051452A8					MHOH34_02755	Hypothetical protein	hypothetical protein
MHOH34_02765	2-1	#NUM!					0	oneConditionMissing			0	1	No in isol	MHO_RS02430	contig_1	cds	627614	628474	-	fmt	methionyl-tRNA formyltransferase	EC:2.1.2.9, RefSeq:WP_049342565.1, SO:0001217, UniParc:UPI00066B4E93, UniRef:UniRef100_A0A6A8Q0Z8, UniRef:UniRef50_B3PNE5, UniRef:UniRef90_D1J8M2, UserProtein:MHO_RS02430	WP_049342565.1	0001217	UPI00066B4E93	UniRef100_A0A6A8Q0Z8			MHO_4340		fmt	Protein biosynthesis	Methionyl-tRNA formyltransferase	Fmt
MHOH34_02770	2-1	#NUM!					0	oneConditionMissing			0	1	No in isol	MHO_RS05740	contig_1	cds	628512	629915	-		ABC transporter permease	RefSeq:WP_036432998.1, SO:0001217, UniParc:UPI000512DC56, UniRef:UniRef100_A0A2K9YU09, UniRef:UniRef50_D1J8M3, UniRef:UniRef90_D1J8M3, UserProtein:MHO_RS05740	WP_036432998.1	0001217	UPI000512DC56	UniRef100_A0A2K9YU09			MHO_4350		ABC transporter permease	Transport	ABC transporter permease
MHOH34_02775	2-1	#NUM!					0	oneConditionMissing			0	1	No in isol	MHO_RS02440	contig_1	cds	629920	630765	-		ABC transporter ATP-binding protein	RefSeq:WP_052027861.1, SO:0001217, UniParc:UPI00068C2394, UniRef:UniRef100_D1J8M4, UniRef:UniRef50_D1J8M4, UniRef:UniRef90_D1J8M4, UserProtein:MHO_RS02440	WP_052027861.1	0001217	UPI00068C2394	UniRef100_D1J8M4			MHO_4360		ABC transporter ATP-binding protein	Transport	ABC transporter ATP-binding protein
MHOH34_02790	2-1	#NUM!					0	oneConditionMissing			0	1	No in isol	MHO_RS02455	contig_1	cds	631978	633375	-	gltX	glutamate--tRNA ligase	EC:6.1.1.17, RefSeq:WP_036433004.1, SO:0001217, UniParc:UPI0005145E55, UniRef:UniRef100_UPI0005145E55, UniRef:UniRef50_P53662, UniRef:UniRef90_A0A454CA90, UserProtein:MHO_RS02455	WP_036433004.1	0001217	UPI0005145E55	UniRef100_UPI0005145E55			MHO_4390		gltX	Translation	Glutamate--tRNA ligase	GltX
MHOH34_02810	2-1	#NUM!					0	oneConditionMissing			0	1	No in isol	MHO_RS02475	contig_1	cds	636893	637777	+	era	GTPase Era	RefSeq:WP_036433010.1, SO:0001217, UniParc:UPI000513236E, UniRef:UniRef100_UPI000513236E, UniRef:UniRef50_A0A501XB37, UniRef:UniRef90_A0A454CAN2, UserProtein:MHO_RS02475	WP_036433010.1	0001217	UPI000513236E	UniRef100_UPI000513236E			MHO_4430		era	rRNA processing		Era
MHOH34_02815	2-1	#NUM!					0	oneConditionMissing			0	1	No in isol	MHO_RS05750	contig_1	cds	637779	639443	+		hypothetical protein	RefSeq:WP_036433012.1, SO:0001217, UniParc:UPI000513CC1C, UniRef:UniRef100_UPI000513CC1C, UniRef:UniRef50_D1J8N2, UniRef:UniRef90_D1J8N2, UserProtein:MHO_RS05750	WP_036433012.1	0001217	UPI000513CC1C	UniRef100_UPI000513CC1C			MHO_4440		PotD	Transport	Spermidine/putrescine import ATP-binding protein	PotD
MHOH34_02830	2-1	#NUM!					0	oneConditionMissing			0	1	No in isol	MHO_RS05760	contig_1	cds	641742	642581	+		spermidine/putrescine ABC transporter permease	RefSeq:WP_020002587.1, SO:0001217, UniParc:UPI00037619EA, UniRef:UniRef100_A0A2K9YTW3, UniRef:UniRef50_Q4A5Q2, UniRef:UniRef90_D1J8N5, UserProtein:MHO_RS05760	WP_020002587.1	0001217	UPI00037619EA	UniRef100_A0A2K9YTW3			MHO_4470		PotC	Transport	Spermidine/putrescine import ATP-binding protein	PotC
MHOH34_02835	2-1	#NUM!					0	oneConditionMissing			0	1	No in isol	MHO_RS05765	contig_1	cds	642603	644363	+		hypothetical protein	RefSeq:WP_036433018.1, SO:0001217, UniParc:UPI0005134007, UniRef:UniRef100_UPI0005134007, UniRef:UniRef50_A0A0C6G4L0, UniRef:UniRef90_A0A454CA65, UserProtein:MHO_RS05765	WP_036433018.1	0001217	UPI0005134007	UniRef100_UPI0005134007			MHO_4480		PotD	Transport	Spermidine/putrescine import ATP-binding protein	PotD
MHOH34_02850	2-1	#NUM!					0	oneConditionMissing			0	1	No in isol	MHO_RS05775	contig_1	cds	646812	647462	+		RDD family protein	RefSeq:WP_036433023.1, SO:0001217, UniParc:UPI0005138CFC, UniRef:UniRef100_UPI0005138CFC, UniRef:UniRef50_D1J8N9, UniRef:UniRef90_D1J8N9, UserProtein:MHO_RS05775	WP_036433023.1	0001217	UPI0005138CFC	UniRef100_UPI0005138CFC			MHO_4510		RDD family protein	Unknown	RDD family protein
MHOH34_02880	2-1	#NUM!					0	oneConditionMissing			0	1	No in isol	MHO_RS02545	contig_1	cds	654727	656073	+	mnmE	tRNA uridine-5-carboxymethylaminomethyl(34) synthesis GTPase MnmE	RefSeq:WP_036433037.1, SO:0001217, UniParc:UPI00051477B5, UniRef:UniRef100_A0A454CAH7, UniRef:UniRef50_A0A077L8N2, UniRef:UniRef90_A0A2K9YTX2, UserProtein:MHO_RS02545	WP_036433037.1	0001217	UPI00051477B5	UniRef100_A0A454CAH7			MHO_4560		mnmE	tRNA processing	tRNA modification GTPase MnmE	TrmE
MHOH34_02940	2-1	#NUM!					0	oneConditionMissing			0	1	No in isol	MHO_RS02610	contig_1	cds	670039	671667	+		DAK2 domain-containing protein	RefSeq:WP_036433055.1, SO:0001217, UniParc:UPI000512F12A, UniRef:UniRef100_UPI000512F12A, UniRef:UniRef50_N9TTI7, UniRef:UniRef90_D1J8Q5, UserProtein:MHO_RS02610	WP_036433055.1	0001217	UPI000512F12A	UniRef100_UPI000512F12A			MHO_4670		YloV	Glycerol metabolism	YloV protein	YloV
MHOH34_03020	2-1	#NUM!					0	oneConditionMissing			0	1	No in isol	MHO_RS02735	contig_1	cds	689247	690368	+		hypothetical protein	RefSeq:WP_036433075.1, SO:0001217, UniParc:UPI0005144394, UniRef:UniRef100_UPI0005144394, UniRef:UniRef50_D1J8S9, UniRef:UniRef90_D1J8S9, UserProtein:MHO_RS02735	WP_036433075.1	0001217	UPI0005144394	UniRef100_UPI0005144394			MHO_4910		MHOH34_03020	Hypothetical protein	hypothetical protein
MHOH34_03045	2-1	#NUM!					0	oneConditionMissing			0	1	No in isol	MHO_RS02750	contig_1	cds	698925	700712	+	dnaK	molecular chaperone DnaK	GO:0005524, GO:0051082, GO:0140662, RefSeq:WP_036433084.1, SO:0001217, UniParc:UPI000514088C, UniRef:UniRef100_UPI000514088C, UniRef:UniRef50_Q49539, UniRef:UniRef90_Q9ZEJ0, UserProtein:MHO_RS02750	WP_036433084.1	0001217	UPI000514088C	UniRef100_UPI000514088C	0005524		MHO_4940		dnaK	Chaperones	Chaperone protein	DnaK
MHOH34_03065	2-1	#NUM!					0	oneConditionMissing			1	0	Imposible	MHO_RS02770	contig_1	cds	704721	705614	+		hypothetical protein	RefSeq:WP_036433091.1, SO:0001217, UniParc:UPI0005134C51, UniRef:UniRef100_A0A454CAA4, UniRef:UniRef50_D1J8T6, UniRef:UniRef90_D1J8T6, UserProtein:MHO_RS02770	WP_036433091.1	0001217	UPI0005134C51	UniRef100_A0A454CAA4			MHO_4980		MHOH34_03065	Hypothetical protein	hypothetical protein
MHOH34_03180	2-1	#NUM!					0	oneConditionMissing			1	0	Imposible	MHO_RS02875	contig_1	cds	732745	734307	+		type I restriction-modification system subunit M	EC:2.1.1.72, KEGG:K03427, RefSeq:WP_036433114.1, SO:0001217, UniParc:UPI000513F3CA, UniRef:UniRef100_UPI000513F3CA, UniRef:UniRef50_A0A543Q766, UniRef:UniRef90_D1J8V8, UserProtein:MHO_RS02875	WP_036433114.1	0001217	UPI000513F3CA	UniRef100_UPI000513F3CA		K03427	MHO_5210		HsdM	Restriction-modification system	site-specific DNA-methyltransferase	HsdM
MHOH34_03190	2-1	#NUM!					0	oneConditionMissing			0	1	No in isol	MHO_RS02890	contig_1	cds	736885	739968	+		type I restriction endonuclease subunit R	EC:3.1.21.3, RefSeq:WP_036433116.1, SO:0001217, UniParc:UPI0005140CE9, UniRef:UniRef100_UPI0005140CE9, UniRef:UniRef50_R6X274, UniRef:UniRef90_D1J8W1, UserProtein:MHO_RS02890	WP_036433116.1	0001217	UPI0005140CE9	UniRef100_UPI0005140CE9			MHO_5240		HsdR	Restriction-modification system	type I site-specific deoxyribonuclease	HsdR
MHOH34_03195	2-1	#NUM!					0	oneConditionMissing			0	1	No in isol	MHO_RS05880	contig_1	cds	740032	741672	+	nusA	transcription termination factor NusA	RefSeq:WP_052027868.1, SO:0001217, UniParc:UPI0006894859, UniRef:UniRef100_UPI0006894859, UniRef:UniRef50_A0A3G8LFZ2, UniRef:UniRef90_D1J8W2, UserProtein:MHO_RS05880	WP_052027868.1	0001217	UPI0006894859	UniRef100_UPI0006894859			MHO_5250		nusA	Transcription	Transcription termination/antitermination protein NusA	NusA
MHOH34_00100	2-1	4.21673	0.0601964	70.0494	2	0.000203731	0.00448299		0.222222	0.222222	0	0	Up-regulated		contig_1	cds	15743	17173	-		AAA family ATPase	SO:0001217, UniRef:UniRef50_A0A7T5YIQ6		0001217		UniRef50_A0A7T5YIQ6					AAA family ATPase	Stress response	AAA family ATPase
MHOH34_00100	2-1	4.21673	0.0601964	70.0494	2	0.000203731	0.00448299		0.222222	0.222222	0	0	Up-regulated		contig_1	cds	15743	17173	-		AAA family ATPase	SO:0001217, UniRef:UniRef50_A0A7T5YIQ6		0001217		UniRef50_A0A7T5YIQ6					AAA family ATPase	Stress response	AAA family ATPase
MHOH34_01715	2-1	2.57804	0.218592	11.7939	2	0.0071127	0.0152954		0	0	0	0	Up-regulated	MHO_RS01650	contig_1	cds	348941	349390	-	rplP	50S ribosomal protein L16	KEGG:K02878, RefSeq:WP_012855567.1, SO:0001217, UniParc:UPI0001BC22A2, UniRef:UniRef100_A0A2K9YT44, UniRef:UniRef50_Q4A5C8, UniRef:UniRef90_A0A2K9YT44, UserProtein:MHO_RS01650	WP_012855567.1	0001217	UPI0001BC22A2	UniRef100_A0A2K9YT44		K02878	MHO_2910		rplP	Ribosomal proteins	Large ribosomal subunit protein uL16	RplP
MHOH34_01730	2-1	2.48576	0.19606	12.6785	2	0.00616356	0.0144063		0	0	0	0	Up-regulated	MHO_RS01665	contig_1	cds	350492	350767	-	rpsS	30S ribosomal protein S19	GO:0003735, GO:0005737, GO:0006412, GO:0015935, GO:0019843, RefSeq:WP_012855570.1, SO:0001217, UniParc:UPI00000BF6FC, UniRef:UniRef100_Q8GM56, UniRef:UniRef50_P12731, UniRef:UniRef90_Q8GM56, UserProtein:MHO_RS01665	WP_012855570.1	0001217	UPI00000BF6FC	UniRef100_Q8GM56	0003735		MHO_2940		rpsS	Ribosomal proteins	Small ribosomal subunit protein uS19	RpsS
MHOH34_01735	2-1	2.40805	0.31882	7.55301	2	0.0170813	0.0274884		0	0	0	0	Up-regulated	MHO_RS01670	contig_1	cds	350767	351612	-	rplB	50S ribosomal protein L2	GO:0003735, GO:0006412, GO:0015934, GO:0016740, GO:0019843, RefSeq:WP_012855571.1, SO:0001217, UniParc:UPI00000BF6FB, UniRef:UniRef100_Q8GM57, UniRef:UniRef50_Q9AMK8, UniRef:UniRef90_Q8GM57, UserProtein:MHO_RS01670	WP_012855571.1	0001217	UPI00000BF6FB	UniRef100_Q8GM57	0003735		MHO_2950		rplB	Ribosomal proteins	Large ribosomal subunit protein uL2	RplB
MHOH34_01745	2-1	2.31671	0.250956	9.23156	2	0.0115315	0.0213905		0	0	0	0	Up-regulated	MHO_RS01680	contig_1	cds	352138	353106	-	rplD	50S ribosomal protein L4	KEGG:K02926, RefSeq:WP_012855573.1, SO:0001217, UniParc:UPI00000BF6F9, UniRef:UniRef100_Q8GM59, UniRef:UniRef50_Q8GM59, UniRef:UniRef90_Q8GM59, UserProtein:MHO_RS01680	WP_012855573.1	0001217	UPI00000BF6F9	UniRef100_Q8GM59		K02926	MHO_2970		rplD	Ribosomal proteins	Large ribosomal subunit protein uL4	RplD
MHOH34_01540	2-1	2.11789	0.100659	21.0402	2	0.0022513	0.00770514		0	0	0	0	Up-regulated	MHO_RS01485	contig_1	cds	317173	317529	+	rplS	50S ribosomal protein L19	KEGG:K02884, RefSeq:WP_012855536.1, SO:0001217, UniParc:UPI0001BC2235, UniRef:UniRef100_A0A2K9YTB2, UniRef:UniRef50_B3PMA3, UniRef:UniRef90_A0A2K9YTB2, UserProtein:MHO_RS01485	WP_012855536.1	0001217	UPI0001BC2235	UniRef100_A0A2K9YTB2		K02884	MHO_2610	50S ribosomal protein L19	rplS	Ribosomal proteins	Large ribosomal subunit protein bL19	RplS
MHOH34_00175	2-1	2.01795	0.110732	18.2237	2	0.00299757	0.00916132		0.166667	0.166667	0	0	Up-regulated	MHO_RS00185	contig_1	cds	38889	39581	+	trkA	TrkA family potassium uptake protein	RefSeq:WP_012855311.1, SO:0001217, UniParc:UPI0001BC203B, UniRef:UniRef100_A0A2K9YSQ8, UniRef:UniRef50_B3PLW0, UniRef:UniRef90_A0A2K9YSQ8, UserProtein:MHO_RS00185	WP_012855311.1	0001217	UPI0001BC203B	UniRef100_A0A2K9YSQ8			MHO_0340		trkA	Transport	Potassium uptake protein	KtrA
MHOH34_02685	2-1	2.00381	0.127141	15.7605	2	0.0040017	0.0110247		0.0555556	0.0555556	0	0	Up-regulated	MHO_RS02345	contig_1	cds	605564	606760	-	deoB	phosphopentomutase	EC:5.4.2.7, KEGG:K01839, RefSeq:WP_012855691.1, SO:0001217, UniParc:UPI0001BC2431, UniRef:UniRef100_A0A2K9YTT9, UniRef:UniRef50_Q98QT4, UniRef:UniRef90_A0A2K9YTT9, UserProtein:MHO_RS02345	WP_012855691.1	0001217	UPI0001BC2431	UniRef100_A0A2K9YTT9		K01839	MHO_4170		deoB	Energy metabolism		DeoB
MHOH34_00600	2-1	1.73059	0.315197	5.49052	2	0.0316078	0.0441419		0.333333	0.333333	0	0	Up-regulated	MHO_RS05235	contig_1	cds	129533	133750	+		AAA domain-containing protein	RefSeq:WP_036432751.1, SO:0001217, UniParc:UPI0005141739, UniRef:UniRef100_UPI0005141739, UniRef:UniRef50_N9VAB0, UniRef:UniRef90_D1J7P5, UserProtein:MHO_RS05235	WP_036432751.1	0001217	UPI0005141739	UniRef100_UPI0005141739			MHO_1080	AAA domain-containing protein	AAA domain-containing protein	Chaperones	AAA domain-containing protein
MHOH34_02400	2-1	1.6933	0.0274688	61.6447	2	0.000263049	0.00448299		0.222222	0.222222	0	0	Up-regulated	MHO_RS05620	contig_1	cds	538445	540100	+		ribonuclease J	EC:3.1.-.-, RefSeq:WP_036432628.1, SO:0001217, UniParc:UPI000512EFCD, UniRef:UniRef100_UPI000512EFCD, UniRef:UniRef50_A0A448ZVT6, UniRef:UniRef90_D1J8F7, UserProtein:MHO_RS05620	WP_036432628.1	0001217	UPI000512EFCD	UniRef100_UPI000512EFCD			MHO_3690		ribonuclease J	RNA processing	ribonuclease J
MHOH34_02715	2-1	1.62119	0.0629243	25.7642	2	0.0015031	0.00702411		0	0	0	0	Up-regulated	MHO_RS02375	contig_1	cds	613835	616054	+	ftsH	ATP-dependent zinc metalloprotease FtsH	RefSeq:WP_036432981.1, SO:0001217, UniParc:UPI0005139F08, UniRef:UniRef100_UPI0005139F08, UniRef:UniRef50_Q98PE4, UniRef:UniRef90_D1J8L1, UserProtein:MHO_RS02375	WP_036432981.1	0001217	UPI0005139F08	UniRef100_UPI0005139F08			MHO_4230		ftsH	Proteases	ATP-dependent zinc metalloprotease	FtsH
MHOH34_03075	2-1	1.52476	0.0469763	32.4581	2	0.00094784	0.00605238		0	0	0	0	Up-regulated	MHO_RS02780	contig_1	cds	706886	707785	+	rpsB	30S ribosomal protein S2	KEGG:K02967, RefSeq:WP_020002513.1, SO:0001217, UniParc:UPI00035C98FE, UniRef:UniRef100_UPI00035C98FE, UniRef:UniRef50_Q6KIB4, UniRef:UniRef90_D1J8T8, UserProtein:MHO_RS02780	WP_020002513.1	0001217	UPI00035C98FE	UniRef100_UPI00035C98FE		K02967	MHO_5000		rpsB	Ribosome proteins	Small ribosomal subunit protein uS2	RpsB
MHOH34_00810	2-1	1.40782	0.207174	6.79536	2	0.0209768	0.0320589		0.388889	0.388889	0	0	Up-regulated	MHO_RS00810	contig_1	cds	163580	164473	+	rluA	RluA family pseudouridine synthase	EC:5.4.99.-, EC:5.4.99.23, KEGG:K06180, RefSeq:WP_012855418.1, SO:0001217, UniParc:UPI0001BC20FE, UniRef:UniRef100_A0A2K9YTX8, UniRef:UniRef50_Q4A5G9, UniRef:UniRef90_A0A2K9YTX8, UserProtein:MHO_RS00810	WP_012855418.1	0001217	UPI0001BC20FE	UniRef100_A0A2K9YTX8		K06180	MHO_1410	RluA family pseudouridine synthase	rluA	Nucleoside metabolism	Pseudouridine synthase	RluD
MHOH34_00005	2-1	1.36955	0.083696	16.3634	2	0.0037139	0.0104939		0.388889	0.388889	0	0	Up-regulated	MHO_RS00020	contig_1	cds	1	1392	+	dnaA	chromosomal replication initiator protein DnaA	SO:0001217, UniRef:UniRef50_A0A448ZWT6, UniRef:UniRef90_D1J7E1, UserProtein:MHO_RS00020		0001217		UniRef50_A0A448ZWT6			MHO_0040	chromosomal replication initiator protein DnaA	dnaA	DNA replication	Chromosomal replication initiator protein	DnaA
MHOH34_02160	2-1	1.35413	0.0547933	24.7134	2	0.00163331	0.0071618		0.277778	0.277778	0	0	Up-regulated	MHO_RS02040	contig_1	cds	460497	461645	-	metK	methionine adenosyltransferase	EC:2.5.1.6, RefSeq:WP_036433364.1, SO:0001217, UniParc:UPI000513FA7A, UniRef:UniRef100_A0A454CA23, UniRef:UniRef50_Q4A5F4, UniRef:UniRef90_D1J8F2, UserProtein:MHO_RS02040	WP_036433364.1	0001217	UPI000513FA7A	UniRef100_A0A454CA23			MHO_3640		metK	S-adenosyl-L-methionine biosynthesis	S-adenosylmethionine synthase	MetK
MHOH34_02265	2-1	1.35413	0.0547933	24.7134	2	0.00163331	0.0071618		0.277778	0.277778	0	0	Up-regulated	MHO_RS02040	contig_1	cds	495069	496217	-	metK	methionine adenosyltransferase	EC:2.5.1.6, RefSeq:WP_036433364.1, SO:0001217, UniParc:UPI000513FA7A, UniRef:UniRef100_A0A454CA23, UniRef:UniRef50_Q4A5F4, UniRef:UniRef90_D1J8F2, UserProtein:MHO_RS02040	WP_036433364.1	0001217	UPI000513FA7A	UniRef100_A0A454CA23			MHO_3640		metK	S-adenosyl-L-methionine biosynthesis	methionine adenosyltransferase	MetK
MHOH34_02370	2-1	1.35413	0.0547933	24.7134	2	0.00163331	0.0071618		0.277778	0.277778	0	0	Up-regulated	MHO_RS02040	contig_1	cds	529641	530789	-	metK	methionine adenosyltransferase	EC:2.5.1.6, RefSeq:WP_036433364.1, SO:0001217, UniParc:UPI000513FA7A, UniRef:UniRef100_A0A454CA23, UniRef:UniRef50_Q4A5F4, UniRef:UniRef90_D1J8F2, UserProtein:MHO_RS02040	WP_036433364.1	0001217	UPI000513FA7A	UniRef100_A0A454CA23			MHO_3640		metK	S-adenosyl-L-methionine biosynthesis	methionine adenosyltransferase	MetK
MHOH34_00315	2-1	1.32803	0.185828	7.14656	2	0.0190228	0.0302127		0.277778	0.277778	0	0	Up-regulated	MHO_RS05170	contig_1	cds	75165	75461	+		hypothetical protein	RefSeq:WP_036432656.1, SO:0001217, UniParc:UPI000512A99E, UniRef:UniRef100_UPI000512A99E, UniRef:UniRef50_A0A448ZWY0, UniRef:UniRef90_A0A454C912, UserProtein:MHO_RS05170	WP_036432656.1	0001217	UPI000512A99E	UniRef100_UPI000512A99E			MHO_0590	hypothetical protein	MHOH34_00315	Hypothetical protein	hypothetical protein
MHOH34_02695	2-1	1.31647	0.087804	14.9933	2	0.00441894	0.0116971		0.166667	0.166667	0	0	Up-regulated	MHO_RS02355	contig_1	cds	608627	609892	-	serS	serine--tRNA ligase	EC:6.1.1.11, RefSeq:WP_020002551.1, SO:0001217, UniParc:UPI00036B9DD3, UniRef:UniRef100_A0A454CA35, UniRef:UniRef50_Q98RH5, UniRef:UniRef90_D1J8K7, UserProtein:MHO_RS02355	WP_020002551.1	0001217	UPI00036B9DD3	UniRef100_A0A454CA35			MHO_4190		serS	Traslation	Serine--tRNA ligase	SerS
MHOH34_00340	2-1	1.26119	0.0381713	33.0403	2	0.000914778	0.00600786		0	0	0	0	Up-regulated	MHO_RS00350	contig_1	cds	80157	81200	-	argF	ornithine carbamoyltransferase	EC:2.1.3.3, RefSeq:WP_036432663.1, SO:0001217, UniParc:UPI000512D731, UniRef:UniRef100_A0A7Z3E0H5, UniRef:UniRef50_Q8EVF5, UniRef:UniRef90_A0A454C9Q5, UserProtein:MHO_RS00350	WP_036432663.1	0001217	UPI000512D731	UniRef100_A0A7Z3E0H5			MHO_0640		argF	Energy metabolism		ArcB
MHOH34_00160	2-1	1.1678	0.182835	6.38718	2	0.0236462	0.0350367		0.222222	0.222222	0	0	Up-regulated		contig_1	cds	27695	29131	+		Membrane nuclease, lipoprotein	RefSeq:WP_036433175.1, SO:0001217, UniParc:UPI0005143BD9, UniRef:UniRef100_UPI0005143BD9, UniRef:UniRef50_D1J7H1, UniRef:UniRef90_D1J7H1	WP_036433175.1	0001217	UPI0005143BD9	UniRef100_UPI0005143BD9					Membrane nuclease, lipoprotein	Lipoproteins	Membrane nuclease, lipoprotein
MHOH34_02930	2-1	1.16117	0.0575531	20.1757	2	0.00244763	0.00820454		0	0	0	0	Up-regulated	MHO_RS02600	contig_1	cds	668476	669732	+	glyA	serine hydroxymethyltransferase	EC:2.1.2.1, KEGG:K00600, RefSeq:WP_020002605.1, SO:0001217, UniParc:UPI00036E4BF4, UniRef:UniRef100_UPI00036E4BF4, UniRef:UniRef50_P56089, UniRef:UniRef90_D1J8Q3, UserProtein:MHO_RS02600	WP_020002605.1	0001217	UPI00036E4BF4	UniRef100_UPI00036E4BF4		K00600	MHO_4650		glyA	Amino-acid biosynthesis	Serine hydroxymethyltransferase	GlyA
MHOH34_01535	2-1	1.15604	0.277057	4.17256	2	0.0529194	0.0676811		0.333333	0.333333	0	0	Unchanged	MHO_RS01480	contig_1	cds	316503	317171	+	trmD	tRNA (guanosine(37)-N1)-methyltransferase TrmD	EC:2.1.1.228, RefSeq:WP_020002328.1, SO:0001217, UniParc:UPI0003679EE8, UniRef:UniRef100_A0A2K9YTB9, UniRef:UniRef50_Q98Q98, UniRef:UniRef90_D1J847, UserProtein:MHO_RS01480	WP_020002328.1	0001217	UPI0003679EE8	UniRef100_A0A2K9YTB9			MHO_2600	tRNA (guanosine(37)-N1)-methyltransferase TrmD	trmD	Translation	tRNA (guanine-N(1)-)-methyltransferase	TrmD
MHOH34_01430	2-1	1.13536	0.0730069	15.5514	2	0.0041094	0.0110954		0.166667	0.166667	0	0	Up-regulated		contig_1	cds	294152	295222	-		Alanine racemase	RefSeq:WP_020002392.1, SO:0001217, UniParc:UPI000361B9C7, UniRef:UniRef100_A0A2K9YSZ0, UniRef:UniRef50_A0A7Z7GFU1, UniRef:UniRef90_A0A448ZWG6	WP_020002392.1	0001217	UPI000361B9C7	UniRef100_A0A2K9YSZ0					Alr	Alanine racemase	Alanine racemase	Alr
MHOH34_00835	2-1	1.11377	0.0514064	21.666	2	0.00212353	0.00770514		0	0	0	0	Up-regulated	MHO_RS00835	contig_1	cds	167935	168405	+	rpsG	30S ribosomal protein S7	KEGG:K02992, RefSeq:WP_012855423.1, SO:0001217, UniParc:UPI0001BC2103, UniRef:UniRef100_A0A2K9YSW3, UniRef:UniRef50_P38526, UniRef:UniRef90_A0A0C6G6G1, UserProtein:MHO_RS00835	WP_012855423.1	0001217	UPI0001BC2103	UniRef100_A0A2K9YSW3		K02992	MHO_1460	30S ribosomal protein S7	rpsG	Ribosomal proteins	Small ribosomal subunit protein uS7	RpsG
MHOH34_02025	2-1	1.06767	0.0236644	45.117	2	0.000490907	0.00518654		0.166667	0.166667	0	0	Up-regulated	MHO_RS01905	contig_1	cds	417108	418043	-		FAD-dependent oxidoreductase	RefSeq:WP_036433410.1, SO:0001217, UniParc:UPI0005133E7F, UniRef:UniRef100_UPI0005133E7F, UniRef:UniRef50_A0A448ZXR8, UniRef:UniRef90_D1J8C8, UserProtein:MHO_RS01905	WP_036433410.1	0001217	UPI0005133E7F	UniRef100_UPI0005133E7F			MHO_3400		TrxB	Oxidoreductases	Thioredoxin reductase	TrxB
MHOH34_01560	2-1	0.977637	0.0292327	33.4432	2	0.000892898	0.00600786		0.25	0.25	0	0	Unchanged	MHO_RS01505	contig_1	cds	321446	321709	-	rpmA	50S ribosomal protein L27	KEGG:K02899, RefSeq:WP_012855540.1, SO:0001217, UniParc:UPI0001BC2239, UniRef:UniRef100_A0A2K9YT11, UniRef:UniRef50_P60493, UniRef:UniRef90_A0A2K9YT11, UserProtein:MHO_RS01505	WP_012855540.1	0001217	UPI0001BC2239	UniRef100_A0A2K9YT11		K02899	MHO_2650	50S ribosomal protein L27	rpmA	Ribosomal proteins	Large ribosomal subunit protein bL27	RpmA
MHOH34_01660	2-1	0.965068	0.0531206	18.1675	2	0.00301607	0.00916132		0	0	0	0	Unchanged	MHO_RS01595	contig_1	cds	344523	344957	-	rplO	50S ribosomal protein L15	KEGG:K02876, RefSeq:WP_012855556.1, SO:0001217, UniParc:UPI0001BC2246, UniRef:UniRef100_A0A2K9YT33, UniRef:UniRef50_Q98Q00, UniRef:UniRef90_A0A2K9YT33, UserProtein:MHO_RS01595	WP_012855556.1	0001217	UPI0001BC2246	UniRef100_A0A2K9YT33		K02876	MHO_2800		rplO	Ribosomal proteins	Large ribosomal subunit protein uL15	RplO
MHOH34_02455	2-1	0.955282	0.24239	3.94109	2	0.0587645	0.0728559		0	0	0	0	Unchanged	MHO_RS05660	contig_1	cds	553309	554808	+		hypothetical protein	RefSeq:WP_036432615.1, SO:0001217, UniParc:UPI0005146F7E, UniRef:UniRef100_UPI0005146F7E, UniRef:UniRef50_P43055, UniRef:UniRef90_P43055, UserProtein:MHO_RS05660	WP_036432615.1	0001217	UPI0005146F7E	UniRef100_UPI0005146F7E			MHO_3780		MHOH34_02455	Hypothetical protein	hypothetical protein
MHOH34_01325	2-1	0.870184	0.226334	3.84469	2	0.0614786	0.0746965		0.166667	0.166667	0	0	Unchanged	MHO_RS01320	contig_1	cds	269612	271396	-		ABC transporter ATP-binding protein	RefSeq:WP_036432893.1, SO:0001217, UniParc:UPI0005137EDE, UniRef:UniRef100_A0A454CAA7, UniRef:UniRef50_A0A449B8A0, UniRef:UniRef90_D1J819, UserProtein:MHO_RS01320	WP_036432893.1	0001217	UPI0005137EDE	UniRef100_A0A454CAA7			MHO_2320		ABC transporter ATP-binding protein	Transport	ABC transporter ATP-binding protein
MHOH34_00885	2-1	0.806655	0.0424034	19.0234	2	0.00275188	0.00868449		0.166667	0.166667	0	0	Unchanged	MHO_RS00880	contig_1	cds	180985	183513	+		ATP-binding cassette domain-containing protein	RefSeq:WP_036432796.1, SO:0001217, UniParc:UPI0005135F06, UniRef:UniRef100_UPI0005135F06, UniRef:UniRef50_A0A448ZW35, UniRef:UniRef90_D1J7U2, UserProtein:MHO_RS00880	WP_036432796.1	0001217	UPI0005135F06	UniRef100_UPI0005135F06			MHO_1550	ATP-binding cassette domain-containing protein	OppF	Transport		OppF
MHOH34_01210	2-1	0.79247	0.0772767	10.255	2	0.00937541	0.0188283		0.111111	0.111111	0	0	Unchanged	MHO_RS01205	contig_1	cds	248988	249839	-		deoxyribonuclease IV	EC:3.1.21.2, RefSeq:WP_036432876.1, SO:0001217, UniParc:UPI000513021A, UniRef:UniRef100_UPI000513021A, UniRef:UniRef50_Q98PU8, UniRef:UniRef90_D1J801, UserProtein:MHO_RS01205	WP_036432876.1	0001217	UPI000513021A	UniRef100_UPI000513021A			MHO_2140	deoxyribonuclease IV	Nfo	Nucleases	Probable endonuclease	Nfo
MHOH34_02395	2-1	0.784544	0.0523835	14.9769	2	0.00442854	0.0116971		0.111111	0.111111	0	0	Unchanged	MHO_RS02065	contig_1	cds	537716	538231	-	apt	adenine phosphoribosyltransferase	EC:2.4.2.7, KEGG:K00759, RefSeq:WP_012855642.1, SO:0001217, UniParc:UPI0001BC2388, UniRef:UniRef100_A0A2K9YTF3, UniRef:UniRef50_Q9RFQ2, UniRef:UniRef90_A0A2K9YTF3, UserProtein:MHO_RS02065	WP_012855642.1	0001217	UPI0001BC2388	UniRef100_A0A2K9YTF3		K00759	MHO_3680		apt	Nucleoside metabolism	Adenine phosphoribosyltransferase	Apt
MHOH34_01665	2-1	0.76731	0.133678	5.74	2	0.0290358	0.0412615		0	0	0	0	Unchanged		contig_1	cds	344967	345635	-	rpsE	30S ribosomal protein S5	KEGG:K02988, RefSeq:WP_020002417.1, SO:0001217, UniParc:UPI000367CA6D, UniRef:UniRef100_A0A454CA16, UniRef:UniRef50_L0RWI9, UniRef:UniRef90_A0A454CA16	WP_020002417.1	0001217	UPI000367CA6D	UniRef100_A0A454CA16		K02988			rpsE	Ribosomal proteins	Small ribosomal subunit protein uS5	RpsE
MHOH34_00010	2-1	0.754574	0.0553636	13.6294	2	0.00534019	0.0132415		0.111111	0.111111	0	0	Unchanged	MHO_RS05045	contig_1	cds	1408	2505	+	dnaN	DNA polymerase III subunit beta	EC:2.7.7.7, RefSeq:WP_012855286.1, SO:0001217, UniParc:UPI0001BC1FC3, UniRef:UniRef100_A0A454C8V7, UniRef:UniRef50_A0A2Z4LLI0, UniRef:UniRef90_A0A454C8V7, UserProtein:MHO_RS05045	WP_012855286.1	0001217	UPI0001BC1FC3	UniRef100_A0A454C8V7			MHO_0050	DNA polymerase III subunit beta	dnaN	DNA replication	DNA polymerase III subunit beta	DnaN
MHOH34_01265	2-1	0.723502	0.0325042	22.2587	2	0.00201228	0.00770514		0.166667	0.166667	0	0	Unchanged	MHO_RS01260	contig_1	cds	261163	261597	-	rplM	50S ribosomal protein L13	KEGG:K02871, RefSeq:WP_012855501.1, SO:0001217, UniParc:UPI0001BC21E5, UniRef:UniRef100_A0A2K9YT32, UniRef:UniRef50_Q9X1G5, UniRef:UniRef90_N9VB06, UserProtein:MHO_RS01260	WP_012855501.1	0001217	UPI0001BC21E5	UniRef100_A0A2K9YT32		K02871	MHO_2240		rplM	Ribosomal proteins	Large ribosomal subunit protein uL13	RplM
MHOH34_00925	2-1	0.708597	0.0579003	12.2382	2	0.00661058	0.0145611		0.166667	0.166667	0	0	Unchanged	MHO_RS00925	contig_1	cds	187132	188211	+	prfA	peptide chain release factor 1	RefSeq:WP_020002663.1, SO:0001217, UniParc:UPI0003822901, UniRef:UniRef100_A0A2K9YT01, UniRef:UniRef50_A5IZH6, UniRef:UniRef90_D1J7U7, UserProtein:MHO_RS00925	WP_020002663.1	0001217	UPI0003822901	UniRef100_A0A2K9YT01			MHO_1600	peptide chain release factor 1	prfA	Translation	Peptide chain release factor 1	PrfA
MHOH34_00335	2-1	0.700654	0.161962	4.32604	2	0.0495003	0.0639817		0	0	0	0	Unchanged	MHO_RS00345	contig_1	cds	79220	80155	-	arcC	carbamate kinase	EC:2.7.2.2, KEGG:K00926, RefSeq:WP_036432661.1, SO:0001217, UniParc:UPI000514640E, UniRef:UniRef100_UPI000514640E, UniRef:UniRef50_P78030, UniRef:UniRef90_A0A2K9YSF1, UserProtein:MHO_RS00345	WP_036432661.1	0001217	UPI000514640E	UniRef100_UPI000514640E		K00926	MHO_0630		arcC	Energy metabolism		ArcC
MHOH34_00495	2-1	0.69688	0.0628245	11.0925	2	0.00802948	0.0167188		0	0	0	0	Unchanged	MHO_RS00495	contig_1	cds	109758	110201	+	rplK	50S ribosomal protein L11	KEGG:K02867, RefSeq:WP_012855364.1, SO:0001217, UniParc:UPI0001BC20A3, UniRef:UniRef100_A0A2K9YSX8, UniRef:UniRef50_Q9RSS7, UniRef:UniRef90_A0A2K9YSX8, UserProtein:MHO_RS00495	WP_012855364.1	0001217	UPI0001BC20A3	UniRef100_A0A2K9YSX8		K02867	MHO_0870		rplK	Ribosomal proteins	50S ribosomal protein L11	RplK
MHOH34_01925	2-1	0.692738	0.359215	1.92848	2	0.193595	0.215149		0.222222	0.222222	0	0	Unchanged	MHO_RS01815	contig_1	cds	400380	401993	+		ABC-F family ATP-binding cassette domain-containing protein	RefSeq:WP_012855597.1, SO:0001217, UniParc:UPI0001BC2311, UniRef:UniRef100_A0A454C9S0, UniRef:UniRef50_C4XEP7, UniRef:UniRef90_A0A454C9S0, UserProtein:MHO_RS01815	WP_012855597.1	0001217	UPI0001BC2311	UniRef100_A0A454C9S0			MHO_3210		YheS_2	Transport	ABC transporter ATPase	YheS_2
MHOH34_02690	2-1	0.585769	0.0408214	14.3496	2	0.0048214	0.0122329		0	0	0	0	Unchanged	MHO_RS02350	contig_1	cds	607052	608473	+	pyk	pyruvate kinase	EC:2.7.1.40, KEGG:K00873, RefSeq:WP_036432977.1, SO:0001217, UniParc:UPI0005141F51, UniRef:UniRef100_UPI0005141F51, UniRef:UniRef50_L0RUB4, UniRef:UniRef90_D1J8K6, UserProtein:MHO_RS02350	WP_036432977.1	0001217	UPI0005141F51	UniRef100_UPI0005141F51		K00873	MHO_4180		pyk	Energy metabolism	Pyruvate kinase	Pyk
MHOH34_00840	2-1	0.568316	0.0848352	6.69906	2	0.0215647	0.0327514		0	0	0	0	Unchanged	MHO_RS00840	contig_1	cds	168418	170511	+	fusA	elongation factor G	RefSeq:WP_036432785.1, SO:0001217, UniParc:UPI000513839E, UniRef:UniRef100_UPI000513839E, UniRef:UniRef50_Q5SHN5, UniRef:UniRef90_A0A077LC79, UserProtein:MHO_RS00840	WP_036432785.1	0001217	UPI000513839E	UniRef100_UPI000513839E			MHO_1470	elongation factor G	fusA	Translation	Elongation factor G	FusA
MHOH34_00560	2-1	0.530403	0.0541141	9.80156	2	0.0102493	0.0197664		0.222222	0.222222	0	0	Unchanged	MHO_RS00560	contig_1	cds	122982	123695	+	rsmI	16S rRNA (cytidine(1402)-2'-O)-methyltransferase	EC:2.1.1.198, RefSeq:WP_036432737.1, SO:0001217, UniParc:UPI000512E542, UniRef:UniRef100_A0A7Z3E0I0, UniRef:UniRef50_D4XWN3, UniRef:UniRef90_D1J7N7, UserProtein:MHO_RS00560	WP_036432737.1	0001217	UPI000512E542	UniRef100_A0A7Z3E0I0			MHO_1000		rsmI	rRNA processing	Ribosomal RNA small subunit	RsmI
MHOH34_01590	2-1	0.525035	0.0149698	35.073	2	0.000811944	0.00600786		0	0	0	0	Unchanged	MHO_RS01520	contig_1	cds	329048	332647	-		DNA-directed RNA polymerase subunit beta	EC:2.7.7.6, RefSeq:WP_036432515.1, SO:0001217, UniParc:UPI0005136D7E, UniRef:UniRef100_A0A2K9YTC7, UniRef:UniRef50_Q98Q23, UniRef:UniRef90_D1J855, UserProtein:MHO_RS01520	WP_036432515.1	0001217	UPI0005136D7E	UniRef100_A0A2K9YTC7			MHO_2680		RpoB	DNA replication	DNA-directed RNA polymerase subunit beta	RpoB
MHOH34_03135	2-1	0.491253	0.166777	2.94557	2	0.0985173	0.116212		0.0555556	0.0555556	0	0	Unchanged	MHO_RS05865	contig_1	cds	719263	722064	-		DNA topoisomerase 4 subunit A	EC:5.6.2.2, RefSeq:WP_036433103.1, SO:0001217, UniParc:UPI00051407EB, UniRef:UniRef100_UPI00051407EB, UniRef:UniRef50_A0A2Z4LLT2, UniRef:UniRef90_O52166, UserProtein:MHO_RS05865	WP_036433103.1	0001217	UPI00051407EB	UniRef100_UPI00051407EB			MHO_5120		ParC	Chromatin structure	DNA topoisomerase 4 subunit A	ParC
MHOH34_02750	2-1	0.469763	0.323957	1.45008	2	0.284096	0.306823		0.166667	0.166667	0	0	Unchanged	MHO_RS02415	contig_1	cds	625080	626444	-		peptidase M17	RefSeq:WP_012855705.1, SO:0001217, UniParc:UPI0001BC243C, UniRef:UniRef100_A0A2K9YTJ5, UniRef:UniRef50_P47707, UniRef:UniRef90_A0A2K9YTJ5, UserProtein:MHO_RS02415	WP_012855705.1	0001217	UPI0001BC243C	UniRef100_A0A2K9YTJ5			MHO_4310		PepA	Proteases		PepA
MHOH34_01975	2-1	0.463072	0.0589758	7.8519	2	0.0158357	0.0267228		0.166667	0.166667	0	0	Unchanged	MHO_RS01860	contig_1	cds	408320	409282	-		Cof-type HAD-IIB family hydrolase	EC:3.1.3.-, GO:0016791, GO:0046872, RefSeq:WP_012855605.1, SO:0001217, UniParc:UPI0001BC231B, UniRef:UniRef100_A0A2K9YTA4, UniRef:UniRef50_P43051, UniRef:UniRef90_P43051, UserProtein:MHO_RS01860	WP_012855605.1	0001217	UPI0001BC231B	UniRef100_A0A2K9YTA4	0016791		MHO_3310		YitU	Nucleoside metabolism	5-amino-6-(5-phospho-D-ribitylamino)uracil phosphatase	YitU
MHOH34_03145	2-1	0.457933	0.25371	1.80495	2	0.212843	0.234031		0.166667	0.166667	0	0	Unchanged	MHO_RS05870	contig_1	cds	724043	725026	-		hypothetical protein	RefSeq:WP_012855782.1, SO:0001217, UniParc:UPI0001BC1FE5, UniRef:UniRef100_A0A7Z3E1C9, UniRef:UniRef50_A0A7Z3E1C9, UniRef:UniRef90_A0A7Z3E1C9, UserProtein:MHO_RS05870	WP_012855782.1	0001217	UPI0001BC1FE5	UniRef100_A0A7Z3E1C9			MHO_5140		Gap	Energy metabolism	Glyceraldehyde-3-phosphate dehydrogenase	Gap
MHOH34_01880	2-1	0.450503	0.0147987	30.4421	2	0.00107733	0.00622018		0	0	0	0	Unchanged	MHO_RS01765	contig_1	cds	387007	388371	-		F0F1 ATP synthase subunit beta	RefSeq:WP_036433283.1, SO:0001217, UniParc:UPI0005143C13, UniRef:UniRef100_A0A7Z3E1B9, UniRef:UniRef50_A0A449A4P1, UniRef:UniRef90_D1J8A0, UserProtein:MHO_RS01765	WP_036433283.1	0001217	UPI0005143C13	UniRef100_A0A7Z3E1B9			MHO_3120		AtpD-2	ATP synthase	ATP synthase subunit delta	AtpD-2
MHOH34_03080	2-1	0.390818	0.119087	3.28178	2	0.0816407	0.0972484		0	0	0	0	Unchanged	MHO_RS02785	contig_1	cds	707806	708687	+	tsf	translation elongation factor Ts	RefSeq:WP_020002514.1, SO:0001217, UniParc:UPI000362C04C, UniRef:UniRef100_A0A2K9YU60, UniRef:UniRef50_Q98Q37, UniRef:UniRef90_A0A454CAE9, UserProtein:MHO_RS02785	WP_020002514.1	0001217	UPI000362C04C	UniRef100_A0A2K9YU60			MHO_5010		tsf	DNA replication	Elongation factor Ts	Tsf
MHOH34_00880	2-1	0.367474	0.0394634	9.31176	2	0.0113371	0.0211916		0.0555556	0.0555556	0	0	Unchanged	MHO_RS00875	contig_1	cds	179826	180992	+		ABC transporter ATP-binding protein	RefSeq:WP_020002670.1, SO:0001217, UniParc:UPI000372E60A, UniRef:UniRef100_UPI000372E60A, UniRef:UniRef50_A0A448ZW51, UniRef:UniRef90_D1J7U1, UserProtein:MHO_RS00875	WP_020002670.1	0001217	UPI000372E60A	UniRef100_UPI000372E60A			MHO_1540	ABC transporter ATP-binding protein	OppD	Transport		OppD
MHOH34_00540	2-1	0.321356	0.0610025	5.26792	2	0.0341971	0.0466848		0.333333	0.333333	0	0	Unchanged	MHO_RS00540	contig_1	cds	120573	120872	+		YbaB/EbfC family nucleoid-associated protein	KEGG:K09747, RefSeq:WP_012855373.1, SO:0001217, UniParc:UPI0001BC20AC, UniRef:UniRef100_A0A2K9YSV8, UniRef:UniRef50_Q98RF9, UniRef:UniRef90_A0A2K9YSV8, UserProtein:MHO_RS00540	WP_012855373.1	0001217	UPI0001BC20AC	UniRef100_A0A2K9YSV8		K09747	MHO_0960		YbaB/EbfC family nucleoid-associated protein	Chromatin structure	YbaB/EbfC family nucleoid-associated protein
MHOH34_03205	2-1	0.281174	0.0123494	22.7683	2	0.00192347	0.00770514		0.166667	0.166667	0	0	Unchanged	MHO_RS05885	contig_1	cds	741920	743737	+	infB	translation initiation factor IF-2	KEGG:K02519, RefSeq:WP_036433123.1, SO:0001217, UniParc:UPI00051484EC, UniRef:UniRef100_UPI00051484EC, UniRef:UniRef50_Q98R05, UniRef:UniRef90_A0A2K9YU79, UserProtein:MHO_RS05885	WP_036433123.1	0001217	UPI00051484EC	UniRef100_UPI00051484EC		K02519	MHO_5270		infB	Translation	Translation initiation factor IF-2	InfB
MHOH34_00515	2-1	0.252291	0.143682	1.7559	2	0.22119	0.242113		0	0	0	0	Unchanged	MHO_RS00515	contig_1	cds	113337	114746	+	tig	trigger factor	EC:5.2.1.8, RefSeq:WP_036432722.1, SO:0001217, UniParc:UPI000512D6A5, UniRef:UniRef100_UPI000512D6A5, UniRef:UniRef50_A0A454C9A2, UniRef:UniRef90_A0A454C9A2, UserProtein:MHO_RS00515	WP_036432722.1	0001217	UPI000512D6A5	UniRef100_UPI000512D6A5			MHO_0910		tig	Chaperones	Trigger factor	Tig
MHOH34_00755	2-1	0.236904	0.0366662	6.46112	2	0.0231266	0.0346899		0	0	0	0	Unchanged	MHO_RS00755	contig_1	cds	160188	161462	+	obgE	GTPase ObgE	RefSeq:WP_036432775.1, SO:0001217, UniParc:UPI000513B251, UniRef:UniRef100_UPI000513B251, UniRef:UniRef50_Q602A7, UniRef:UniRef90_D1J7S5, UserProtein:MHO_RS00755	WP_036432775.1	0001217	UPI000513B251	UniRef100_UPI000513B251			MHO_1380	GTPase ObgE	obgE	Ribosome biogenesis	GTPase	Obg
MHOH34_01585	2-1	0.235793	0.0226385	10.4156	2	0.00909243	0.0184122		0.166667	0.166667	0	0	Unchanged	MHO_RS01515	contig_1	cds	324640	329046	-	rpoC	DNA-directed RNA polymerase subunit beta'	EC:2.7.7.6, RefSeq:WP_036432518.1, SO:0001217, UniParc:UPI0005139010, UniRef:UniRef100_UPI0005139010, UniRef:UniRef50_Q4A5S8, UniRef:UniRef90_D1J854, UserProtein:MHO_RS01515	WP_036432518.1	0001217	UPI0005139010	UniRef100_UPI0005139010			MHO_2670	DNA-directed RNA polymerase subunit beta	rpoC	DNA replication	DNA-directed RNA polymerase subunit beta	RpoC
MHOH34_00660	2-1	0.230996	0.16504	1.39964	2	0.296566	0.317469		0.166667	0.166667	0	0	Unchanged	MHO_RS00660	contig_1	cds	143566	144579	+	recA	recombinase RecA	RefSeq:WP_012855396.1, SO:0001217, UniParc:UPI0001BC20E8, UniRef:UniRef100_A0A2K9YSW5, UniRef:UniRef50_P29226, UniRef:UniRef90_A0A2K9YSW5, UserProtein:MHO_RS00660	WP_012855396.1	0001217	UPI0001BC20E8	UniRef100_A0A2K9YSW5			MHO_1190	recombinase RecA	recA	DNA replication		RecA
MHOH34_00875	2-1	0.215536	0.00792675	27.1909	2	0.00134981	0.00669394		0.25	0.25	0	0	Unchanged	MHO_RS00870	contig_1	cds	178550	179824	+		ABC transporter permease	RefSeq:WP_036432794.1, SO:0001217, UniParc:UPI0005147725, UniRef:UniRef100_UPI0005147725, UniRef:UniRef50_B3PML4, UniRef:UniRef90_Q49553, UserProtein:MHO_RS00870	WP_036432794.1	0001217	UPI0005147725	UniRef100_UPI0005147725			MHO_1530	ABC transporter permease	OppC-2	Transport		OppC-2
MHOH34_01165	2-1	0.204315	0.179904	1.13569	2	0.373854	0.39671		0.166667	0.166667	0	0	Unchanged	MHO_RS01150	contig_1	cds	239795	240526	-		YebC/PmpR family DNA-binding transcriptional regulator	RefSeq:WP_036432861.1, SO:0001217, UniParc:UPI000513C36C, UniRef:UniRef100_UPI000513C36C, UniRef:UniRef50_Q98PU5, UniRef:UniRef90_D1J7Z0, UserProtein:MHO_RS01150	WP_036432861.1	0001217	UPI000513C36C	UniRef100_UPI000513C36C			MHO_2030	YebC/PmpR family DNA-binding transcriptional regulator	YebC/PmpR family DNA-binding transcriptional regulator	Transcriptional regulators	YebC/PmpR family DNA-binding transcriptional regulator
MHOH34_01845	2-1	0.170858	0.0443125	3.85575	2	0.0611583	0.0746807		0.166667	0.166667	0	0	Unchanged		contig_1	cds	378481	381582	-		type I restriction endonuclease subunit R	EC:3.1.21.3, KEGG:K01153, RefSeq:WP_036433294.1, SO:0001217, UniParc:UPI0005141065, UniRef:UniRef100_UPI0005141065, UniRef:UniRef50_A0A449BGK5, UniRef:UniRef90_UPI0019393BF6	WP_036433294.1	0001217	UPI0005141065	UniRef100_UPI0005141065		K01153			HsdR	Restriction-modification system	type I site-specific deoxyribonuclease	HsdR
MHOH34_03215	2-1	0.107376	0.0572853	1.8744	2	0.201723	0.222812		0.0555556	0.0555556	0	0	Unchanged	MHO_RS02915	contig_1	cds	744086	745906	+	mnmG	tRNA uridine-5-carboxymethylaminomethyl(34) synthesis enzyme MnmG	RefSeq:WP_036433129.1, SO:0001217, UniParc:UPI0005143BBB, UniRef:UniRef100_UPI0005143BBB, UniRef:UniRef50_Q98QV8, UniRef:UniRef90_A0A7Z3HXW9, UserProtein:MHO_RS02915	WP_036433129.1	0001217	UPI0005143BBB	UniRef100_UPI0005143BBB			MHO_5290		mnmG	tRNA processing	tRNA uridine 5-carboxymethylaminomethyl modification enzyme MnmG	GidA
MHOH34_01600	2-1	0.0866372	0.0977239	0.886551	2	0.468852	0.493208		0	0	0	0	Unchanged	MHO_RS01530	contig_1	cds	333178	333675	-	rplJ	50S ribosomal protein L10	RefSeq:WP_012855545.1, SO:0001217, UniParc:UPI0001BC223D, UniRef:UniRef100_A0A2K9YTC8, UniRef:UniRef50_A0A448ZYM3, UniRef:UniRef90_A0A2K9YTC8, UserProtein:MHO_RS01530	WP_012855545.1	0001217	UPI0001BC223D	UniRef100_A0A2K9YTC8			MHO_2700		rplJ	Ribosomal proteins	Large ribosomal subunit protein uL10	RplJ
MHOH34_00500	2-1	0.0778901	0.0549834	1.41661	2	0.292295	0.314281		0.0555556	0.0555556	0	0	Unchanged	MHO_RS00500	contig_1	cds	110201	110893	+	rplA	50S ribosomal protein L1	KEGG:K02863, RefSeq:WP_012855365.1, SO:0001217, UniParc:UPI0001BC20A4, UniRef:UniRef100_A0A2K9YSS6, UniRef:UniRef50_Q98RJ8, UniRef:UniRef90_A0A2K9YSS6, UserProtein:MHO_RS00500	WP_012855365.1	0001217	UPI0001BC20A4	UniRef100_A0A2K9YSS6		K02863	MHO_0880		rplA	Ribosomal proteins	50S ribosomal protein L1	RplA
MHOH34_01690	2-1	0.0524485	0.00887502	5.90967	2	0.0274595	0.0397182		0	0	0	0	Unchanged	MHO_RS01625	contig_1	cds	347175	347738	-	rplE	50S ribosomal protein L5	KEGG:K02931, RefSeq:WP_012855562.1, SO:0001217, UniParc:UPI0001BC224C, UniRef:UniRef100_A0A2K9YTH6, UniRef:UniRef50_Q50306, UniRef:UniRef90_A0A2K9YTH6, UserProtein:MHO_RS01625	WP_012855562.1	0001217	UPI0001BC224C	UniRef100_A0A2K9YTH6		K02931	MHO_2860		rplE	Ribosomal proteins	Large ribosomal subunit protein uL5	RplE
MHOH34_03010	2-1	0.0443949	0.0561029	0.791313	0				0.5	0.166667	0	0.666667	Unchanged	MHO_RS02725	contig_1	cds	687734	688585	+	rsgA	ribosome small subunit-dependent GTPase A	RefSeq:WP_012855761.1, SO:0001217, UniParc:UPI0001BC2506, UniRef:UniRef100_A0A6A8Q0Z0, UniRef:UniRef50_Q601H2, UniRef:UniRef90_A0A2K9YTR9, UserProtein:MHO_RS02725	WP_012855761.1	0001217	UPI0001BC2506	UniRef100_A0A6A8Q0Z0			MHO_4890		rsgA	Ribosome biogenesis	Small ribosomal subunit biogenesis GTPase RsgA	RsgA
MHOH34_01420	2-1	0.0340417	0.129783	0.262296	2	0.817639	0.841891		0.5	0.5	0	0	Unchanged	MHO_RS05470	contig_1	cds	290870	292783	+		hypothetical protein	RefSeq:WP_036432920.1, SO:0001217, UniParc:UPI000513A3FB, UniRef:UniRef100_UPI000513A3FB, UniRef:UniRef50_A0A3G8LGJ6, UniRef:UniRef90_A0A454CAL8, UserProtein:MHO_RS05470	WP_036432920.1	0001217	UPI000513A3FB	UniRef100_UPI000513A3FB			MHO_2500	hypothetical protein	Alr	Alanine racemase	Alanine racemase	Alr
MHOH34_03115	2-1	0.0255277	0.23268	0.109712	2	0.922654	0.934188		0.166667	0.166667	0	0	Unchanged	MHO_RS02820	contig_1	cds	716487	717803	-		M20/M25/M40 family metallo-hydrolase	RefSeq:WP_012855779.1, SO:0001217, UniParc:UPI0001BC1FE3, UniRef:UniRef100_A0A2K9YTU2, UniRef:UniRef50_A0A448ZY24, UniRef:UniRef90_A0A2K9YTU2, UserProtein:MHO_RS02820	WP_012855779.1	0001217	UPI0001BC1FE3	UniRef100_A0A2K9YTU2			MHO_5090		YtjP	Proteases	Peptidase family	YtjP
MHOH34_00235	2-1	0.0217436	0.110953	0.195971	2	0.862739	0.880864		0.166667	0.166667	0	0	Unchanged	MHO_RS05140	contig_1	cds	49796	54643	+		valine--tRNA ligase	EC:6.1.1.9, RefSeq:WP_224154265.1, SO:0001217, UniParc:UPI000AFC3D83, UniRef:UniRef100_UPI000AFC3D83, UniRef:UniRef50_A0A7Z3HXX9, UniRef:UniRef90_A0A7Z3HXX9, UserProtein:MHO_RS05140	WP_224154265.1	0001217	UPI000AFC3D83	UniRef100_UPI000AFC3D83				valine--tRNA ligase	ValS	Translation	Valine--tRNA ligase	ValS
MHOH34_00630	2-1	0.00557883	0.451854	0.0123465	2	0.99127	0.99127		0	0	0	0	Unchanged	MHO_RS00630	contig_1	cds	138036	138335	+	rpsR	30S ribosomal protein S18	RefSeq:WP_012855391.1, SO:0001217, UniParc:UPI0001BC20BE, UniRef:UniRef100_A0A2K9YSJ8, UniRef:UniRef50_A0A2K9YSJ8, UniRef:UniRef90_A0A2K9YSJ8, UserProtein:MHO_RS00630	WP_012855391.1	0001217	UPI0001BC20BE	UniRef100_A0A2K9YSJ8			MHO_1140	30S ribosomal protein S18	rpsR	Ribosomal proteins	Small ribosomal subunit protein bS18	RpsR
MHOH34_01220	2-1	0.000547955	0.0432206	0.0126781	2	0.991036	0.99127		0.5	0.5	0	0	Unchanged	MHO_RS01215	contig_1	cds	251626	253485	-	dnaG	DNA primase	EC:2.7.7.101, KEGG:K02316, RefSeq:WP_036432879.1, SO:0001217, UniParc:UPI0005140BB4, UniRef:UniRef100_UPI0005140BB4, UniRef:UniRef50_D1J803, UniRef:UniRef90_D1J803, UserProtein:MHO_RS01215	WP_036432879.1	0001217	UPI0005140BB4	UniRef100_UPI0005140BB4		K02316	MHO_2160	DNA primase	dnaG	DNA replication	DNA primase	DnaG
MHOH34_01250	2-1	-0.00830816	0.0372635	-0.222957	2	0.844269	0.865643		0.111111	0.111111	0	0	Unchanged	MHO_RS01245	contig_1	cds	260248	260514	-	rpsO	30S ribosomal protein S15	RefSeq:WP_012855499.1, SO:0001217, UniParc:UPI0001BC21E3, UniRef:UniRef100_A0A2K9YSV9, UniRef:UniRef50_P0C0K0, UniRef:UniRef90_A0A2K9YSV9, UserProtein:MHO_RS01245	WP_012855499.1	0001217	UPI0001BC21E3	UniRef100_A0A2K9YSV9			MHO_2220		rpsO	Ribosomal proteins	Small ribosomal subunit protein uS15	RpsO
MHOH34_01810	2-1	-0.0213207	0.015349	-1.38906	2	0.299265	0.318954		0.166667	0.166667	0	0	Unchanged	MHO_RS05525	contig_1	cds	370690	372378	-		hypothetical protein	RefSeq:WP_036433304.1, SO:0001217, UniParc:UPI000513543A, UniRef:UniRef100_UPI000513543A, UniRef:UniRef50_A0A454C9R2, UniRef:UniRef90_A0A454C9R2, UserProtein:MHO_RS05525	WP_036433304.1	0001217	UPI000513543A	UniRef100_UPI000513543A			MHO_3100		MHOH34_01810	Hypothetical protein	hypothetical protein
MHOH34_01405	2-1	-0.0215853	0.257089	-0.0839605	2	0.940735	0.948542		0.222222	0.222222	0	0	Unchanged	MHO_RS01405	contig_1	cds	286892	287395	-		hypothetical protein	RefSeq:WP_012855523.1, SO:0001217, UniParc:UPI0001BC21FB, UniRef:UniRef100_A0A7Z3E0W3, UniRef:UniRef50_A0A2K9YTD8, UniRef:UniRef90_A0A2K9YTD8, UserProtein:MHO_RS01405	WP_012855523.1	0001217	UPI0001BC21FB	UniRef100_A0A7Z3E0W3			MHO_2460	hypothetical protein	MHOH34_01405	Hypothetical protein	hypothetical protein
MHOH34_02995	2-1	-0.0298137	0.103128	-0.289094	2	0.799721	0.83048		0.111111	0.111111	0	0	Unchanged	MHO_RS02710	contig_1	cds	685342	685965	+	gmk	guanylate kinase	EC:2.7.4.8, RefSeq:WP_012855758.1, SO:0001217, UniParc:UPI0001BC2503, UniRef:UniRef100_A0A2K9YTZ7, UniRef:UniRef50_Q4A6S7, UniRef:UniRef90_A0A2K9YTZ7, UserProtein:MHO_RS02710	WP_012855758.1	0001217	UPI0001BC2503	UniRef100_A0A2K9YTZ7			MHO_4860		gmk	Nucleoside metabolism	Guanylate kinase	Gmk
MHOH34_00205	2-1	-0.0476489	0.315957	-0.150808	2	0.893964	0.908925		0.0555556	0.0555556	0	0	Unchanged	MHO_RS05130	contig_1	cds	43706	44542	+	rluA	RluA family pseudouridine synthase	EC:5.4.99.-, RefSeq:WP_020002452.1, SO:0001217, UniParc:UPI00037AA56B, UniRef:UniRef100_A0A454C908, UniRef:UniRef50_A0A449A5Z2, UniRef:UniRef90_D1J7I2, UserProtein:MHO_RS05130	WP_020002452.1	0001217	UPI00037AA56B	UniRef100_A0A454C908			MHO_0420	RluA family pseudouridine synthase	rluA	Nucleoside metabolism	Pseudouridine synthase	RluC
MHOH34_00590	2-1	-0.048278	0.174581	-0.276537	2	0.808093	0.835603		0.166667	0.166667	0	0	Unchanged	MHO_RS00590	contig_1	cds	127984	128985	-	trpS	tryptophan--tRNA ligase	EC:6.1.1.2, RefSeq:WP_012855383.1, SO:0001217, UniParc:UPI0001BC20B6, UniRef:UniRef100_A0A2K9YSW9, UniRef:UniRef50_Q98PH7, UniRef:UniRef90_A0A2K9YSW9, UserProtein:MHO_RS00590	WP_012855383.1	0001217	UPI0001BC20B6	UniRef100_A0A2K9YSW9			MHO_1060	tryptophan--tRNA ligase	trpS	Translation		TrpS
MHOH34_02530	2-1	-0.0660258	0.135297	-0.488007	2	0.673802	0.70272		0.166667	0.166667	0	0	Unchanged	MHO_RS02190	contig_1	cds	570806	572203	-	dnaB	replicative DNA helicase	EC:3.6.4.12, RefSeq:WP_036432582.1, SO:0001217, UniParc:UPI0005130C52, UniRef:UniRef100_UPI0005130C52, UniRef:UniRef50_B3PN54, UniRef:UniRef90_A0A2K9YTJ7, UserProtein:MHO_RS02190	WP_036432582.1	0001217	UPI0005130C52	UniRef100_UPI0005130C52			MHO_3910		dnaB	DNA replication	Replicative DNA helicase	DnaB
MHOH34_00310	2-1	-0.0928637	0.032863	-2.82579	2	0.10574	0.124129		0.166667	0.166667	0	0	Unchanged	MHO_RS05165	contig_1	cds	73486	75165	+		ABC transporter ATP-binding protein	RefSeq:WP_036432654.1, SO:0001217, UniParc:UPI0005134BFF, UniRef:UniRef100_UPI0005134BFF, UniRef:UniRef50_A0A6A8Q3W9, UniRef:UniRef90_A0A6A8Q3W9, UserProtein:MHO_RS05165	WP_036432654.1	0001217	UPI0005134BFF	UniRef100_UPI0005134BFF			MHO_0580	ABC transporter ATP-binding protein	ABC transporter ATP-binding protein	Secretion	protein secretion by the type I secretion system
MHOH34_01120	2-1	-0.120119	0.0328391	-3.6578	1	0.169893	0.190249		0.388889	0.222222	0	0.333333	Unchanged	MHO_RS01105	contig_1	cds	231044	231610	+	hpt	hypoxanthine phosphoribosyltransferase	EC:2.4.2.8, RefSeq:WP_036432848.1, SO:0001217, UniParc:UPI0005141793, UniRef:UniRef100_A0A454C9D6, UniRef:UniRef50_L0RW64, UniRef:UniRef90_D1J7Y1, UserProtein:MHO_RS01105	WP_036432848.1	0001217	UPI0005141793	UniRef100_A0A454C9D6			MHO_1940	hypoxanthine phosphoribosyltransferase	hpt	Nucleoside metabolism	Hypoxanthine-guanine phosphoribosyltransferase	Hpt
MHOH34_01625	2-1	-0.129608	0.0496311	-2.61143	2	0.120664	0.138308		0.166667	0.166667	0	0	Unchanged	MHO_RS01555	contig_1	cds	339469	340503	-	rpoA	DNA-directed RNA polymerase subunit alpha	EC:2.7.7.6, RefSeq:WP_036433346.1, SO:0001217, UniParc:UPI000512C6A5, UniRef:UniRef100_A0A454C9N4, UniRef:UniRef50_P38018, UniRef:UniRef90_A0A2K9YT25, UserProtein:MHO_RS01555	WP_036433346.1	0001217	UPI000512C6A5	UniRef100_A0A454C9N4			MHO_2730		rpoA	DNA replication	DNA-directed RNA polymerase subunit alpha	RpoA
MHOH34_03230	2-1	-0.133184	0.0786375	-1.69364	2	0.232413	0.253258		0.166667	0.166667	0	0	Unchanged	MHO_RS02930	contig_1	cds	747442	748428	+	nrnA	bifunctional oligoribonuclease/PAP phosphatase NrnA	EC:3.1.3.7, RefSeq:WP_036433132.1, SO:0001217, UniParc:UPI0005146FEA, UniRef:UniRef100_UPI0005146FEA, UniRef:UniRef50_A0A448ZWG5, UniRef:UniRef90_D1J8W9, UserProtein:MHO_RS02930	WP_036433132.1	0001217	UPI0005146FEA	UniRef100_UPI0005146FEA			MHO_5320		nrnA	Adherence	Adhesin P1	MgpA
MHOH34_02390	2-1	-0.19465	0.132485	-1.46923	2	0.279534	0.303244		0.222222	0.222222	0	0	Unchanged	MHO_RS02060	contig_1	cds	535881	537716	-	pepF	oligoendopeptidase F	RefSeq:WP_036432633.1, SO:0001217, UniParc:UPI000512DA3F, UniRef:UniRef100_A0A454CA01, UniRef:UniRef50_N9TQU7, UniRef:UniRef90_D1J8F5, UserProtein:MHO_RS02060	WP_036432633.1	0001217	UPI000512DA3F	UniRef100_A0A454CA01			MHO_3670		pepF	Proteases	Oligoendopeptidase F	PepF
MHOH34_02955	2-1	-0.201167	0.0450912	-4.46134	2	0.0467474	0.0607466		0.166667	0.166667	0	0	Unchanged	MHO_RS02625	contig_1	cds	673391	676327	+	smc	AAA family ATPase	RefSeq:WP_036433062.1, SO:0001217, UniParc:UPI0005134774, UniRef:UniRef100_UPI0005134774, UniRef:UniRef50_A0A448ZX91, UniRef:UniRef90_D1J8Q8, UserProtein:MHO_RS02625	WP_036433062.1	0001217	UPI0005134774	UniRef100_UPI0005134774			MHO_4700		smc	Cell division	Chromosome partition protein Smc	Smc
MHOH34_01985	2-1	-0.241231	0.0913043	-2.64206	2	0.118357	0.136307		0.166667	0.166667	0	0	Unchanged	MHO_RS01870	contig_1	cds	410121	410783	-	deoC	deoxyribose-phosphate aldolase	EC:4.1.2.4, GO:0004139, GO:0005737, GO:0009264, GO:0016052, GO:0046386, KEGG:K01619, RefSeq:WP_020002489.1, SO:0001217, UniParc:UPI000378BCA6, UniRef:UniRef100_A0A2K9YTE4, UniRef:UniRef50_Q98QP7, UniRef:UniRef90_P43048, UserProtein:MHO_RS01870	WP_020002489.1	0001217	UPI000378BCA6	UniRef100_A0A2K9YTE4	0004139	K01619	MHO_3330		deoC	Energy metabolism		DeoC
MHOH34_01080	2-1	-0.2536	0.0472206	-5.37054	1	0.117197	0.135614		0.388889	0.222222	0	0.333333	Unchanged	MHO_RS05370	contig_1	cds	223958	225643	+	aspS	aspartate--tRNA ligase	EC:6.1.1.12, RefSeq:WP_257614176.1, SO:0001217, UniParc:UPI000655BF97, UniRef:UniRef100_A0A2K9YT30, UniRef:UniRef50_A0A7V3VDC5, UniRef:UniRef90_D1J7X5, UserProtein:MHO_RS05370	WP_257614176.1	0001217	UPI000655BF97	UniRef100_A0A2K9YT30			MHO_1880	Aspartyl-tRNA synthetase (Aspartate-tRNAligase)	aspS	Translation	Aspartate--tRNA ligase	AspS
MHOH34_02745	2-1	-0.270113	0.302249	-0.893677	2	0.465798	0.492125		0.166667	0.166667	0	0	Unchanged	MHO_RS02410	contig_1	cds	623693	625066	-		leucyl aminopeptidase family protein	RefSeq:WP_036432991.1, SO:0001217, UniParc:UPI000512ADB0, UniRef:UniRef100_UPI000512ADB0, UniRef:UniRef50_P47707, UniRef:UniRef90_D1J8L8, UserProtein:MHO_RS02410	WP_036432991.1	0001217	UPI000512ADB0	UniRef100_UPI000512ADB0			MHO_4300		PepA	Proteases		PepA
MHOH34_02505	2-1	-0.279966	0.051148	-5.47366	2	0.0317936	0.0441477		0.25	0.25	0	0	Unchanged	MHO_RS02165	contig_1	cds	565981	566844	-	mutM	DNA-formamidopyrimidine glycosylase	EC:3.2.2.23, RefSeq:WP_258559942.1, SO:0001217, UniParc:UPI000ADB707E, UniRef:UniRef100_UPI000ADB707E, UniRef:UniRef50_Q98QQ1, UniRef:UniRef90_A0A2K9YTP6, UserProtein:MHO_RS02165	WP_258559942.1	0001217	UPI000ADB707E	UniRef100_UPI000ADB707E			MHO_3860		mutM	DNA repair	Formamidopyrimidine-DNA glycosylase	MutM
MHOH34_02700	2-1	-0.281997	0.0336645	-8.37668	1	0.0756411	0.0905458		0.5	0.333333	0	0.333333	Unchanged	MHO_RS05715	contig_1	cds	610062	612305	+		AAA family ATPase	SO:0001217, UniParc:UPI0005136B47, UniRef:UniRef100_UPI0005136B47, UniRef:UniRef50_D1J8K8, UniRef:UniRef90_D1J8K8, UserProtein:MHO_RS05715		0001217	UPI0005136B47	UniRef100_UPI0005136B47			MHO_4200		RecD	Nucleases	ATP-dependent RecD-like DNA helicase	RecD
MHOH34_00620	2-1	-0.30149	0.099731	-3.02303	2	0.0942151	0.111679		0.166667	0.166667	0	0	Unchanged	MHO_RS00620	contig_1	cds	137091	137531	+	rpsF	30S ribosomal protein S6	RefSeq:WP_012855389.1, SO:0001217, UniParc:UPI0001BC20BC, UniRef:UniRef100_A0A2K9YSI6, UniRef:UniRef50_B3PN60, UniRef:UniRef90_A0A2K9YSI6, UserProtein:MHO_RS00620	WP_012855389.1	0001217	UPI0001BC20BC	UniRef100_A0A2K9YSI6			MHO_1120	30S ribosomal protein S6	rpsF	Ribosomal proteins	Small ribosomal subunit protein bS6	RpsF
MHOH34_01995	2-1	-0.305867	0.0741611	-4.12436	2	0.0540643	0.0685116		0.222222	0.222222	0	0	Unchanged	MHO_RS01880	contig_1	cds	412125	412841	-	deoD	purine-nucleoside phosphorylase	EC:2.4.2.1, RefSeq:WP_036433424.1, SO:0001217, UniParc:UPI000514857A, UniRef:UniRef100_UPI000514857A, UniRef:UniRef50_A0A059XWN5, UniRef:UniRef90_A0A454CA74, UserProtein:MHO_RS01880	WP_036433424.1	0001217	UPI000514857A	UniRef100_UPI000514857A			MHO_3350		deoD	Energy metabolism		DeoD
MHOH34_00325	2-1	-0.333419	0.015655	-21.2979	2	0.00219732	0.00770514		0.166667	0.166667	0	0	Unchanged	MHO_RS00335	contig_1	cds	77254	78459	+	cysS	cysteine--tRNA ligase	EC:6.1.1.16, KEGG:K01883, RefSeq:WP_036432658.1, SO:0001217, UniParc:UPI00051403A5, UniRef:UniRef100_UPI00051403A5, UniRef:UniRef50_D1J7J8, UniRef:UniRef90_D1J7J8, UserProtein:MHO_RS00335	WP_036432658.1	0001217	UPI00051403A5	UniRef100_UPI00051403A5		K01883	MHO_0610	cysteine--tRNA ligase	cysS	Translation	Cysteinyl-tRNA synthetase	CysS
MHOH34_01915	2-1	-0.34034	0.0447954	-7.59766	2	0.0168861	0.0273969		0.5	0.5	0	0	Unchanged	MHO_RS01800	contig_1	cds	395311	397611	-		putative immunoglobulin-blocking virulence protein	RefSeq:WP_036433271.1, SO:0001217, UniParc:UPI00051301C9, UniRef:UniRef100_UPI00051301C9, UniRef:UniRef50_Q9PR99, UniRef:UniRef90_D1J8A7, UserProtein:MHO_RS01800	WP_036433271.1	0001217	UPI00051301C9	UniRef100_UPI00051301C9			MHO_3190		putative immunoglobulin-blocking virulence protein	Lipoproteins	putative immunoglobulin-blocking virulence protein
MHOH34_01150	2-1	-0.3421	0.041392	-8.26489	2	0.0143257	0.0243436		0.388889	0.388889	0	0	Unchanged	MHO_RS01135	contig_1	cds	235888	237894	+	ligA	NAD-dependent DNA ligase LigA	EC:6.5.1.2, RefSeq:WP_036432856.1, SO:0001217, UniParc:UPI000512F4B5, UniRef:UniRef100_UPI000512F4B5, UniRef:UniRef50_B3PMJ0, UniRef:UniRef90_D1J7Y7, UserProtein:MHO_RS01135	WP_036432856.1	0001217	UPI000512F4B5	UniRef100_UPI000512F4B5			MHO_2000	NAD-dependent DNA ligase LigA	ligA	DNA replication	DNA ligase	LigA
MHOH34_02410	2-1	-0.344799	0.0358673	-9.61319	2	0.0106484	0.0200586		0.333333	0.333333	0	0	Unchanged	MHO_RS05630	contig_1	cds	541493	543229	+		hypothetical protein	RefSeq:WP_036432624.1, SO:0001217, UniParc:UPI000512D3BC, UniRef:UniRef100_A0A7Z3E1A1, UniRef:UniRef50_A0A6A8Q277, UniRef:UniRef90_A0A6A8Q277, UserProtein:MHO_RS05630	WP_036432624.1	0001217	UPI000512D3BC	UniRef100_A0A7Z3E1A1			MHO_3710		MHOH34_02410	Hypothetical protein	hypothetical protein
MHOH34_02855	2-1	-0.347976	0.0598581	-5.81334	2	0.0283384	0.0406358		0.222222	0.222222	0	0	Unchanged	MHO_RS05780	contig_1	cds	647594	649831	+		3'-5' exonuclease	RefSeq:WP_020002592.1, SO:0001217, UniParc:UPI000378E630, UniRef:UniRef100_A0A7Z3E194, UniRef:UniRef50_D1J8P0, UniRef:UniRef90_D1J8P0, UserProtein:MHO_RS05780	WP_020002592.1	0001217	UPI000378E630	UniRef100_A0A7Z3E194			MHO_4520		UvrD	DNA repair	Probable DNA helicase II homolog	UvrD
MHOH34_00865	2-1	-0.3492	0.0165654	-21.0801	2	0.0022428	0.00770514		0.333333	0.333333	0	0	Unchanged	MHO_RS05285	contig_1	cds	174502	177387	+		peptide ABC transporter substrate-binding protein	RefSeq:WP_036432790.1, SO:0001217, UniParc:UPI000513E848, UniRef:UniRef100_UPI000513E848, UniRef:UniRef50_Q49551, UniRef:UniRef90_Q49551, UserProtein:MHO_RS05285	WP_036432790.1	0001217	UPI000513E848	UniRef100_UPI000513E848			MHO_1510	peptide ABC transporter substrate-binding protein	OppA	Transport		OppA
MHOH34_01375	2-1	-0.352301	0.046197	-7.62606	2	0.0167637	0.0273969		0.333333	0.333333	0	0	Unchanged	MHO_RS01370	contig_1	cds	278054	282772	-		DUF4011 domain-containing protein	RefSeq:WP_036432895.1, SO:0001217, UniParc:UPI0005138CE0, UniRef:UniRef100_UPI0005138CE0, UniRef:UniRef50_D1J826, UniRef:UniRef90_D1J826, UserProtein:MHO_RS01370	WP_036432895.1	0001217	UPI0005138CE0	UniRef100_UPI0005138CE0			MHO_2390	DUF4011 domain-containing protein	DUF4011 domain-containing protein	Lipoproteins	DUF4011 domain-containing protein
MHOH34_00645	2-1	-0.357988	0.0293198	-12.2098	2	0.00664109	0.0145611		0.5	0.5	0	0	Unchanged	MHO_RS00645	contig_1	cds	139125	140339	+		replication-associated recombination protein A	KEGG:K07478, RefSeq:WP_012855393.1, SO:0001217, UniParc:UPI0001BC20C0, UniRef:UniRef100_A0A454C948, UniRef:UniRef50_A0A077L8I4, UniRef:UniRef90_A0A454C948, UserProtein:MHO_RS00645	WP_012855393.1	0001217	UPI0001BC20C0	UniRef100_A0A454C948		K07478	MHO_1160	replication-associated recombination protein A	replication-associated recombination protein A	DNA recombination	replication-associated recombination protein A
MHOH34_00030	2-1	-0.363779	0.0754574	-4.82098	2	0.0404342	0.0536913		0.5	0.5	0	0	Unchanged	MHO_RS05050	contig_1	cds	3378	4151	-	rsmA	16S rRNA (adenine(1518)-N(6)/adenine(1519)-N(6))- dimethyltransferase RsmA	EC:2.1.1.182, RefSeq:WP_036433221.1, SO:0001217, UniParc:UPI0005143BAC, UniRef:UniRef100_UPI001CC587DF, UniRef:UniRef50_D1J7E5, UniRef:UniRef90_D1J7E5, UserProtein:MHO_RS05050	WP_036433221.1	0001217	UPI0005143BAC	UniRef100_UPI001CC587DF			MHO_0080	16S rRNA (adenine(1518)-N(6)/adenine(1519)-N(6))-dimethyltransferase RsmA	rsmA	Ribosome biogenesis	Ribosomal RNA small subunit methyltransferase A	KsgA
MHOH34_02945	2-1	-0.369253	0.0779798	-4.73524	2	0.0418203	0.0552301		0.333333	0.333333	0	0	Unchanged	MHO_RS02615	contig_1	cds	671677	672684	+	plsX	phosphate acyltransferase PlsX	EC:2.3.1.274, RefSeq:WP_036433057.1, SO:0001217, UniParc:UPI0005138F31, UniRef:UniRef100_UPI0005138F31, UniRef:UniRef50_D1J8Q6, UniRef:UniRef90_D1J8Q6, UserProtein:MHO_RS02615	WP_036433057.1	0001217	UPI0005138F31	UniRef100_UPI0005138F31			MHO_4680		plsX	Lipid metabolism	Phosphate acyltransferase	PlsX
MHOH34_01200	2-1	-0.375225	0.0150948	-24.8579	2	0.00161442	0.0071618		0	0	0	0	Unchanged	MHO_RS01195	contig_1	cds	247077	248123	+		aminopeptidase P family protein	EC:3.4.11.9, RefSeq:WP_036432872.1, SO:0001217, UniParc:UPI000513FE2F, UniRef:UniRef100_UPI000513FE2F, UniRef:UniRef50_D5E4S6, UniRef:UniRef90_D1J7Z9, UserProtein:MHO_RS01195	WP_036432872.1	0001217	UPI000513FE2F	UniRef100_UPI000513FE2F			MHO_2120	aminopeptidase P family protein	PepP	Proteases		PepP
MHOH34_00715	2-1	-0.378794	0.0420716	-9.00355	2	0.0121123	0.0219648		0.333333	0.333333	0	0	Unchanged	MHO_RS00715	contig_1	cds	151995	153107	+	mnmA	tRNA 2-thiouridine(34) synthase MnmA	EC:2.8.1.13, RefSeq:WP_020002686.1, SO:0001217, UniParc:UPI00036006C8, UniRef:UniRef100_A0A6A8Q0L7, UniRef:UniRef50_Q98Q11, UniRef:UniRef90_D1J7R7, UserProtein:MHO_RS00715	WP_020002686.1	0001217	UPI00036006C8	UniRef100_A0A6A8Q0L7			MHO_1300	tRNA 2-thiouridine(34) synthase MnmA	mnmA	Translation	tRNA-specific 2-thiouridylase MnmA	TrmU
MHOH34_00830	2-1	-0.384638	0.0578436	-6.64962	2	0.0218761	0.033018		0.0833333	0.0833333	0	0	Unchanged	MHO_RS00830	contig_1	cds	167488	167904	+	rpsL	30S ribosomal protein S12	RefSeq:WP_012855422.1, SO:0001217, UniParc:UPI0001BC2102, UniRef:UniRef100_A0A2K9YSM1, UniRef:UniRef50_Q9X1J3, UniRef:UniRef90_A0A077L6S5, UserProtein:MHO_RS00830	WP_012855422.1	0001217	UPI0001BC2102	UniRef100_A0A2K9YSM1			MHO_1450	30S ribosomal protein S12	rpsL	Ribosomal proteins	Small ribosomal subunit protein uS12	RpsL
MHOH34_02475	2-1	-0.385633	0.0439145	-8.78145	2	0.0127209	0.0227293		0.5	0.5	0	0	Unchanged	MHO_RS02135	contig_1	cds	559011	560510	+	gpmI	2,3-bisphosphoglycerate-independent phosphoglycerate mutase	EC:5.4.2.12, GO:0005737, GO:0006007, GO:0006096, GO:0030145, GO:0046537, KEGG:K15633, RefSeq:WP_036432608.1, SO:0001217, UniParc:UPI000513FC8F, UniRef:UniRef100_UPI000513FC8F, UniRef:UniRef50_Q8EW33, UniRef:UniRef90_Q6Y8Q8, UserProtein:MHO_RS02135	WP_036432608.1	0001217	UPI000513FC8F	UniRef100_UPI000513FC8F	0005737	K15633	MHO_3810		gpmI	Energy metabolism	2,3-bisphosphoglycerate-independent phosphoglycerate mutase	Pgm
MHOH34_00195	2-1	-0.387992	0.0869304	-4.46324	2	0.0467102	0.0607466		0.333333	0.333333	0	0	Unchanged	MHO_RS00225	contig_1	cds	42273	43097	+		segregation/condensation protein A	RefSeq:WP_036433185.1, SO:0001217, UniParc:UPI000514719E, UniRef:UniRef100_UPI000514719E, UniRef:UniRef50_N9U9Z0, UniRef:UniRef90_A0A2K9YSM7, UserProtein:MHO_RS00225	WP_036433185.1	0001217	UPI000514719E	UniRef100_UPI000514719E			MHO_0400	segregation/condensation protein A	ScpA	Cell division	Segregation and condensation protein	ScpA
MHOH34_02920	2-1	-0.393522	0.0740229	-5.31623	2	0.0336092	0.0462494		0.333333	0.333333	0	0	Unchanged	MHO_RS02585	contig_1	cds	662982	667295	+	polC	PolC-type DNA polymerase III	EC:2.7.7.7, KEGG:K03763, RefSeq:WP_036433052.1, SO:0001217, UniParc:UPI0005135F59, UniRef:UniRef100_UPI0005135F59, UniRef:UniRef50_N9V1X9, UniRef:UniRef90_D1J8Q1, UserProtein:MHO_RS02585	WP_036433052.1	0001217	UPI0005135F59	UniRef100_UPI0005135F59		K03763	MHO_4630		polC	DNA replication	DNA polymerase III PolC-type	PolC
MHOH34_02670	2-1	-0.399867	0.0113585	-35.2043	2	0.000805905	0.00600786		0.333333	0.333333	0	0	Unchanged	MHO_RS02330	contig_1	cds	602935	603741	-		HAD-IIB family hydrolase	RefSeq:WP_036432973.1, SO:0001217, UniParc:UPI000513B7A6, UniRef:UniRef100_A0A6A8Q293, UniRef:UniRef50_A0A077L8S0, UniRef:UniRef90_A0A2K9YTU3, UserProtein:MHO_RS02330	WP_036432973.1	0001217	UPI000513B7A6	UniRef100_A0A6A8Q293			MHO_4140		HAD-IIB family hydrolase	Hydrolases	HAD-IIB family hydrolase
MHOH34_00465	2-1	-0.41366	0.101605	-4.07127	2	0.0553679	0.069712		0.333333	0.333333	0	0	Unchanged	MHO_RS00465	contig_1	cds	105646	106572	+		gamma-glutamylcyclotransferase	RefSeq:WP_036432707.1, SO:0001217, UniParc:UPI0005143B88, UniRef:UniRef100_UPI0005143B88, UniRef:UniRef50_N9VAP6, UniRef:UniRef90_A0A7Z3E0H1, UserProtein:MHO_RS00465	WP_036432707.1	0001217	UPI0005143B88	UniRef100_UPI0005143B88			MHO_0840		gamma-glutamylcyclotransferase	Amino acid biosynthesis	gamma-glutamylcyclotransferase
MHOH34_02625	2-1	-0.4279	0.0672426	-6.36353	2	0.0238161	0.0350746		0.166667	0.166667	0	0	Unchanged	MHO_RS02285	contig_1	cds	592026	594509	-	lon	endopeptidase La	EC:3.4.21.53, RefSeq:WP_036432967.1, SO:0001217, UniParc:UPI0005135B02, UniRef:UniRef100_UPI0005135B02, UniRef:UniRef50_B3PN08, UniRef:UniRef90_A0A454CAL5, UserProtein:MHO_RS02285	WP_036432967.1	0001217	UPI0005135B02	UniRef100_UPI0005135B02			MHO_4070		lon	Proteases	Lon protease	Lon
MHOH34_02620	2-1	-0.431887	0.121575	-3.55243	2	0.0709149	0.0853085		0.333333	0.333333	0	0	Unchanged	MHO_RS02280	contig_1	cds	590127	591926	-	lepA	translation elongation factor 4	EC:3.6.5.n1, RefSeq:WP_036432966.1, SO:0001217, UniParc:UPI00051408AE, UniRef:UniRef100_UPI00051408AE, UniRef:UniRef50_B9RHQ5, UniRef:UniRef90_D1J8J4, UserProtein:MHO_RS02280	WP_036432966.1	0001217	UPI00051408AE	UniRef100_UPI00051408AE			MHO_4060		lepA	Translation	Elongation factor 4	LepA
MHOH34_00580	2-1	-0.432068	0.0631825	-6.83842	2	0.0207216	0.0318693		0.166667	0.166667	0	0	Unchanged	MHO_RS05225	contig_1	cds	125610	126194	+		hypothetical protein	RefSeq:WP_036432745.1, SO:0001217, UniParc:UPI000513A100, UniRef:UniRef100_A0A7Z3HXC0, UniRef:UniRef50_A0A2K9YSS3, UniRef:UniRef90_A0A2K9YSS3, UserProtein:MHO_RS05225	WP_036432745.1	0001217	UPI000513A100	UniRef100_A0A7Z3HXC0			MHO_1040	hypothetical protein	MHOH34_00580	Hypothetical protein	hypothetical protein
MHOH34_00220	2-1	-0.432744	0.0363483	-11.9055	2	0.00698137	0.0151471		0.166667	0.166667	0	0	Unchanged	MHO_RS00250	contig_1	cds	46175	47596	+	gatB	Asp-tRNA(Asn)/Glu-tRNA(Gln) amidotransferase subunit GatB	RefSeq:WP_036433193.1, SO:0001217, UniParc:UPI000513BE9A, UniRef:UniRef100_UPI000513BE9A, UniRef:UniRef50_A0A449BH93, UniRef:UniRef90_D1J7F4, UserProtein:MHO_RS00250	WP_036433193.1	0001217	UPI000513BE9A	UniRef100_UPI000513BE9A			MHO_0450	Asp-tRNA(Asn)/Glu-tRNA(Gln) amidotransferase subunit GatB	gatB	Translation	Aspartyl/glutamyl-tRNA(Asn/Gln) amidotransferase subunit B	GatB
MHOH34_01980	2-1	-0.440484	0.0191607	-22.989	2	0.00188682	0.00770514		0.166667	0.166667	0	0	Unchanged	MHO_RS01865	contig_1	cds	409464	410093	-	upp	uracil phosphoribosyltransferase	EC:2.4.2.9, GO:0000287, GO:0004845, GO:0005525, GO:0006223, GO:0044206, KEGG:K00761, RefSeq:WP_020002490.1, SO:0001217, UniParc:UPI0003662176, UniRef:UniRef100_A0A2K9YTA2, UniRef:UniRef50_Q98QP6, UniRef:UniRef90_P43049, UserProtein:MHO_RS01865	WP_020002490.1	0001217	UPI0003662176	UniRef100_A0A2K9YTA2	0000287	K00761	MHO_3320		upp	Nucleoside metabolism	Uracil phosphoribosyltransferase	Upp
MHOH34_01980	2-1	-0.440484	0.0191607	-22.989	2	0.00188682	0.00770514		0.166667	0.166667	0	0	Unchanged	MHO_RS01865	contig_1	cds	409464	410093	-	upp	uracil phosphoribosyltransferase	EC:2.4.2.9, GO:0000287, GO:0004845, GO:0005525, GO:0006223, GO:0044206, KEGG:K00761, RefSeq:WP_020002490.1, SO:0001217, UniParc:UPI0003662176, UniRef:UniRef100_A0A2K9YTA2, UniRef:UniRef50_Q98QP6, UniRef:UniRef90_P43049, UserProtein:MHO_RS01865	WP_020002490.1	0001217	UPI0003662176	UniRef100_A0A2K9YTA2	0000287	K00761	MHO_3320		upp	Nucleoside metabolism	Uracil phosphoribosyltransferase
MHOH34_02895	2-1	-0.444339	0.0523713	-8.4844	2	0.0136088	0.0237519		0.166667	0.166667	0	0	Unchanged	MHO_RS02560	contig_1	cds	659210	660265	+	ftsY	signal recognition particle-docking protein FtsY	GO:0003924, GO:0005525, GO:0005737, GO:0005886, GO:0006614, KEGG:K03110, RefSeq:WP_036433043.1, SO:0001217, UniParc:UPI00051459E4, UniRef:UniRef100_A0A7Z3E1A3, UniRef:UniRef50_O32861, UniRef:UniRef90_O32861, UserProtein:MHO_RS02560	WP_036433043.1	0001217	UPI00051459E4	UniRef100_A0A7Z3E1A3	0003924	K03110	MHO_4590		ftsY	Targeting and insertion membrane proteins into the membrane	Signal recognition particle receptor	FtsY
MHOH34_03160	2-1	-0.447006	0.195118	-2.29095	2	0.149072	0.168486		0.333333	0.333333	0	0	Unchanged	MHO_RS05875	contig_1	cds	726911	727675	+		hypothetical protein	RefSeq:WP_036433112.1, SO:0001217, UniParc:UPI00051429F2, UniRef:UniRef100_UPI00051429F2, UniRef:UniRef50_D1J8V4, UniRef:UniRef90_D1J8V4, UserProtein:MHO_RS05875	WP_036433112.1	0001217	UPI00051429F2	UniRef100_UPI00051429F2			MHO_5170		MHOH34_03160	Hypothetical protein	hypothetical protein
MHOH34_01630	2-1	-0.454206	0.0409995	-11.0783	2	0.00804978	0.0167188		0.333333	0.333333	0	0	Unchanged	MHO_RS01560	contig_1	cds	340533	340907	-	rpsK	30S ribosomal protein S11	GO:0003735, GO:0005840, GO:0006412, GO:0019843, GO:1990904, KEGG:K02948, RefSeq:WP_012855549.1, SO:0001217, UniParc:UPI0001BC223F, UniRef:UniRef100_A0A2K9YT83, UniRef:UniRef50_Q46451, UniRef:UniRef90_Q46451, UserProtein:MHO_RS01560	WP_012855549.1	0001217	UPI0001BC223F	UniRef100_A0A2K9YT83	0003735	K02948	MHO_2740		rpsK	Ribosomal proteins	Small ribosomal subunit protein uS11	RpsK
MHOH34_01055	2-1	-0.461223	0.110178	-4.18618	2	0.0526023	0.0676315		0.333333	0.333333	0	0	Unchanged	MHO_RS01045	contig_1	cds	217692	218240	-		inorganic diphosphatase	RefSeq:WP_020002646.1, SO:0001217, UniParc:UPI0003740671, UniRef:UniRef100_A0A2K9YSR6, UniRef:UniRef50_Q98Q96, UniRef:UniRef90_D1J7X0, UserProtein:MHO_RS01045	WP_020002646.1	0001217	UPI0003740671	UniRef100_A0A2K9YSR6			MHO_1830	inorganic diphosphatase	Ppa	Metabolism	Inorganic pyrophosphatase	Ppa
MHOH34_02035	2-1	-0.465326	0.0612935	-7.59178	2	0.0169116	0.0273969		0.333333	0.333333	0	0	Unchanged	MHO_RS01915	contig_1	cds	419097	421925	-	uvrA	excinuclease ABC subunit UvrA	EC:3.1.25.-, SO:0001217, UniRef:UniRef50_Q9PR42, UniRef:UniRef90_A0A7Z3E1D9, UserProtein:MHO_RS01915		0001217		UniRef50_Q9PR42			MHO_3420		uvrA	DNA repair	UvrABC system protein A	UvrA
MHOH34_02595	2-1	-0.471057	0.0539319	-8.7343	2	0.012856	0.022803		0.166667	0.166667	0	0	Unchanged	MHO_RS02255	contig_1	cds	586114	587262	+	thiI	tRNA 4-thiouridine(8) synthase ThiI	EC:2.8.1.4, RefSeq:WP_012855677.1, SO:0001217, UniParc:UPI0001BC23D3, UniRef:UniRef100_A0A6A8PZS7, UniRef:UniRef50_B3PLZ2, UniRef:UniRef90_A0A454CA28, UserProtein:MHO_RS02255	WP_012855677.1	0001217	UPI0001BC23D3	UniRef100_A0A6A8PZS7			MHO_4030		thiI	Translation	robable tRNA sulfurtransferase	ThiI
MHOH34_01545	2-1	-0.473243	0.0551874	-8.5752	2	0.0133279	0.0234687		0.333333	0.333333	0	0	Unchanged		contig_1	cds	317740	319101	+		Lipoprotein	RefSeq:WP_036432534.1, SO:0001217, UniParc:UPI000513B2A0, UniRef:UniRef100_A0A2K9YTC1, UniRef:UniRef50_D1J849, UniRef:UniRef90_D1J849	WP_036432534.1	0001217	UPI000513B2A0	UniRef100_A0A2K9YTC1				variable surface lipoprotein	Lipoprotein	Lipoproteins	Lipoprotein
MHOH34_02515	2-1	-0.480527	0.041433	-11.5977	2	0.00735269	0.0155366		0.333333	0.333333	0	0	Unchanged	MHO_RS02175	contig_1	cds	567355	567822	+		RpiB/LacA/LacB family sugar-phosphate isomerase	RefSeq:WP_012855662.1, SO:0001217, UniParc:UPI0000E89305, UniRef:UniRef100_Q6Y8R3, UniRef:UniRef50_Q6Y8R3, UniRef:UniRef90_Q6Y8R3, UserProtein:MHO_RS02175	WP_012855662.1	0001217	UPI0000E89305	UniRef100_Q6Y8R3			MHO_3880		RpiB	Energy metabolism	ribose-5-phosphate isomerase	RpiB
MHOH34_01115	2-1	-0.486004	0.636315	-0.763779	2	0.524801	0.549684		0.111111	0.111111	0	0	Unchanged	MHO_RS01100	contig_1	cds	230397	231056	+		deoxynucleoside kinase	RefSeq:WP_012855470.1, SO:0001217, UniParc:UPI0001BC2192, UniRef:UniRef100_A0A2K9YSZ9, UniRef:UniRef50_A0A7I6J1P4, UniRef:UniRef90_A0A2K9YSZ9, UserProtein:MHO_RS01100	WP_012855470.1	0001217	UPI0001BC2192	UniRef100_A0A2K9YSZ9			MHO_1930	deoxynucleoside kinase	Dgk	Nucleoside metabolism	Deoxynucleoside kinase	Dgk
MHOH34_00410	2-1	-0.494569	0.133851	-3.69491	2	0.0660708	0.0798767		0.5	0.5	0	0	Unchanged	MHO_RS05200	contig_1	cds	94115	95092	+		carbohydrate ABC transporter permease	RefSeq:WP_036432689.1, SO:0001217, UniParc:UPI000513D6E3, UniRef:UniRef100_UPI000513D6E3, UniRef:UniRef50_A0A077L9D6, UniRef:UniRef90_A0A454C932, UserProtein:MHO_RS05200	WP_036432689.1	0001217	UPI000513D6E3	UniRef100_UPI000513D6E3			MHO_0760		UgpE	Transport	sn-glycerol-3-phosphate ABC transporter	UgpE
MHOH34_02660	2-1	-0.495789	0.0722306	-6.86397	2	0.0205723	0.0318413		0.388889	0.388889	0	0	Unchanged	MHO_RS02320	contig_1	cds	599038	602028	+	dnaE	DNA polymerase III subunit alpha	EC:2.7.7.7, RefSeq:WP_036432971.1, SO:0001217, UniParc:UPI0005135006, UniRef:UniRef100_UPI0005135006, UniRef:UniRef50_B3PMZ7, UniRef:UniRef90_D1J8K0, UserProtein:MHO_RS02320	WP_036432971.1	0001217	UPI0005135006	UniRef100_UPI0005135006			MHO_4120		dnaE	DNA replication	DNA primase	DnaE
MHOH34_00940	2-1	-0.507735	0.215965	-2.35101	2	0.143088	0.162478		0.277778	0.277778	0	0	Unchanged	MHO_RS00940	contig_1	cds	190254	192092	+	topA	type I DNA topoisomerase	EC:5.6.2.1, KEGG:K03168, RefSeq:WP_036432809.1, SO:0001217, UniParc:UPI000513F05A, UniRef:UniRef100_UPI000513F05A, UniRef:UniRef50_A0A501X9X9, UniRef:UniRef90_D1J7V0, UserProtein:MHO_RS00940	WP_036432809.1	0001217	UPI000513F05A	UniRef100_UPI000513F05A		K03168	MHO_1630	type I DNA topoisomerase	topA	Chromatin structure	DNA topoisomerase 1	TopA
MHOH34_01785	2-1	-0.508713	0.017647	-28.8272	2	0.00120119	0.00657245		0.166667	0.166667	0	0	Unchanged	MHO_RS05510	contig_1	cds	361116	363782	-	ileS	isoleucine--tRNA ligase	EC:6.1.1.5, RefSeq:WP_036433315.1, SO:0001217, UniParc:UPI000514717D, UniRef:UniRef100_UPI000514717D, UniRef:UniRef50_Q98PQ2, UniRef:UniRef90_D1J893, UserProtein:MHO_RS05510	WP_036433315.1	0001217	UPI000514717D	UniRef100_UPI000514717D			MHO_3050		ileS	Translation	Isoleucine--tRNA ligase	IleS
MHOH34_02015	2-1	-0.512295	0.0271343	-18.88	1	0.0336878	0.0462494		0.388889	0.222222	0	0.333333	Unchanged	MHO_RS01895	contig_1	cds	414690	416432	-		ribonuclease J	EC:3.1.-.-, RefSeq:WP_036433416.1, SO:0001217, UniParc:UPI000512B316, UniRef:UniRef100_A0A2K9YTJ8, UniRef:UniRef50_Q6KH27, UniRef:UniRef90_A0A454CA18, UserProtein:MHO_RS01895	WP_036433416.1	0001217	UPI000512B316	UniRef100_A0A2K9YTJ8			MHO_3380		Rnj	rRNA processing	Ribonuclease J	Rnj
MHOH34_01740	2-1	-0.517949	0.111112	-4.66149	2	0.0430692	0.056572		0.333333	0.333333	0	0	Unchanged	MHO_RS01675	contig_1	cds	351707	352138	-	rplW	50S ribosomal protein L23	RefSeq:WP_036433333.1, SO:0001217, UniParc:UPI00051404D4, UniRef:UniRef100_UPI00051404D4, UniRef:UniRef50_Q98PY3, UniRef:UniRef90_A0A7Z3E1J0, UserProtein:MHO_RS01675	WP_036433333.1	0001217	UPI00051404D4	UniRef100_UPI00051404D4			MHO_2960		rplW	Ribosomal proteins	Large ribosomal subunit protein uL23	RplW
MHOH34_02730	2-1	-0.520652	0.0859161	-6.06001	2	0.0261663	0.0380744		0.333333	0.333333	0	0	Unchanged	MHO_RS05725	contig_1	cds	617592	620327	+	gyrA	DNA gyrase subunit A	EC:5.6.2.2, KEGG:K02469, RefSeq:WP_036432985.1, SO:0001217, UniParc:UPI0005133101, UniRef:UniRef100_UPI0005133101, UniRef:UniRef50_B3PN30, UniRef:UniRef90_A0A2K9YTV2, UserProtein:MHO_RS05725	WP_036432985.1	0001217	UPI0005133101	UniRef100_UPI0005133101		K02469	MHO_4260		gyrA	Chromatin structure	DNA gyrase subunit A ·	GyrA
MHOH34_03005	2-1	-0.539846	0.0839483	-6.43069	2	0.0233384	0.0347928		0.333333	0.333333	0	0	Unchanged	MHO_RS02720	contig_1	cds	686717	687733	+		serine/threonine-protein kinase	EC:2.7.11.1, RefSeq:WP_020002498.1, SO:0001217, UniParc:UPI00037238CE, UniRef:UniRef100_A0A2K9YTT4, UniRef:UniRef50_A0A449BHR2, UniRef:UniRef90_D1J8S6, UserProtein:MHO_RS02720	WP_020002498.1	0001217	UPI00037238CE	UniRef100_A0A2K9YTT4			MHO_4880		PknB	Protein kinases	Putative serine/threonine-protein kinase	PknB
MHOH34_01675	2-1	-0.54404	0.037492	-14.5108	2	0.00471557	0.0122329		0.166667	0.166667	0	0	Unchanged	MHO_RS01610	contig_1	cds	346004	346543	-	rplF	50S ribosomal protein L6	KEGG:K02933, RefSeq:WP_012855559.1, SO:0001217, UniParc:UPI0001BC2249, UniRef:UniRef100_A0A6A8Q0K7, UniRef:UniRef50_Q4A5D6, UniRef:UniRef90_A0A6A8Q0K7, UserProtein:MHO_RS01610	WP_012855559.1	0001217	UPI0001BC2249	UniRef100_A0A6A8Q0K7		K02933	MHO_2830		rplF	Ribosomal proteins	Large ribosomal subunit protein uL6	RplF
MHOH34_03100	2-1	-0.566204	0.0641789	-8.82227	2	0.0126057	0.0226902		0.166667	0.166667	0	0	Unchanged		contig_1	cds	712151	715042	+		Cation-translocating P-type ATPase	RefSeq:WP_052027863.1, SO:0001217, UniParc:UPI00068B2F94, UniRef:UniRef100_UPI00068B2F94, UniRef:UniRef50_A0A448ZXC0, UniRef:UniRef90_A0A454CAW8	WP_052027863.1	0001217	UPI00068B2F94	UniRef100_UPI00068B2F94					Cation-translocating P-type ATPase	Transport	Cation-translocating P-type ATPase
MHOH34_02085	2-1	-0.58625	0.150518	-3.89489	2	0.0600432	0.0736894		0.333333	0.333333	0	0	Unchanged	MHO_RS05595	contig_1	cds	434997	437138	-		hypothetical protein	RefSeq:WP_036433384.1, SO:0001217, UniParc:UPI000513AA8B, UniRef:UniRef100_UPI000513AA8B, UniRef:UniRef50_A0A454C9W0, UniRef:UniRef90_A0A454C9W0, UserProtein:MHO_RS05595	WP_036433384.1	0001217	UPI000513AA8B	UniRef100_UPI000513AA8B			MHO_3500		MHOH34_02085	Hypothetical protein	hypothetical protein
MHOH34_02085	2-1	-0.58625	0.150518	-3.89489	2	0.0600432	0.0736894		0.333333	0.333333	0	0	Unchanged	MHO_RS05595	contig_1	cds	434997	437138	-		hypothetical protein	RefSeq:WP_036433384.1, SO:0001217, UniParc:UPI000513AA8B, UniRef:UniRef100_UPI000513AA8B, UniRef:UniRef50_A0A454C9W0, UniRef:UniRef90_A0A454C9W0, UserProtein:MHO_RS05595	WP_036433384.1	0001217	UPI000513AA8B	UniRef100_UPI000513AA8B			MHO_3500		MHOH34_02085	Hypothetical protein	hypothetical protein
MHOH34_02085	2-1	-0.58625	0.150518	-3.89489	2	0.0600432	0.0736894		0.333333	0.333333	0	0	Unchanged	MHO_RS05595	contig_1	cds	434997	437138	-		hypothetical protein	RefSeq:WP_036433384.1, SO:0001217, UniParc:UPI000513AA8B, UniRef:UniRef100_UPI000513AA8B, UniRef:UniRef50_A0A454C9W0, UniRef:UniRef90_A0A454C9W0, UserProtein:MHO_RS05595	WP_036433384.1	0001217	UPI000513AA8B	UniRef100_UPI000513AA8B			MHO_3500		MHOH34_02085	Hypothetical protein	hypothetical protein
MHOH34_02190	2-1	-0.58625	0.150518	-3.89489	2	0.0600432	0.0736894		0.333333	0.333333	0	0	Unchanged	MHO_RS05595	contig_1	cds	469569	471710	-		hypothetical protein	RefSeq:WP_036433384.1, SO:0001217, UniParc:UPI000513AA8B, UniRef:UniRef100_UPI000513AA8B, UniRef:UniRef50_A0A454C9W0, UniRef:UniRef90_A0A454C9W0, UserProtein:MHO_RS05595	WP_036433384.1	0001217	UPI000513AA8B	UniRef100_UPI000513AA8B			MHO_3500		MHOH34_02190	Hypothetical protein	hypothetical protein
MHOH34_02295	2-1	-0.58625	0.150518	-3.89489	2	0.0600432	0.0736894		0.333333	0.333333	0	0	Unchanged	MHO_RS05595	contig_1	cds	504141	506282	-		hypothetical protein	RefSeq:WP_036433384.1, SO:0001217, UniParc:UPI000513AA8B, UniRef:UniRef100_UPI000513AA8B, UniRef:UniRef50_A0A454C9W0, UniRef:UniRef90_A0A454C9W0, UserProtein:MHO_RS05595	WP_036433384.1	0001217	UPI000513AA8B	UniRef100_UPI000513AA8B			MHO_3500		MHOH34_02295	Hypothetical protein	hypothetical protein
MHOH34_02580	2-1	-0.602685	0.104175	-5.78534	1	0.108963	0.127299		0.444444	0.277778	0	0.333333	Unchanged	MHO_RS05685	contig_1	cds	583359	583946	-	nusG	transcription termination/antitermination protein NusG	KEGG:K02601, RefSeq:WP_020002533.1, SO:0001217, UniParc:UPI000361F697, UniRef:UniRef100_A0A2K9YTG4, UniRef:UniRef50_Q6KIE5, UniRef:UniRef90_A0A2K9YTG4, UserProtein:MHO_RS05685	WP_020002533.1	0001217	UPI000361F697	UniRef100_A0A2K9YTG4		K02601	MHO_3990		nusG	Transcription	Transcription termination/antitermination protein	NusG
MHOH34_02380	2-1	-0.606709	0.15271	-3.97295	2	0.0579059	0.0725316		0.333333	0.333333	0	0	Unchanged		contig_1	cds	532097	535336	-		Membrane protein	RefSeq:WP_036433360.1, SO:0001217, UniParc:UPI000514398D, UniRef:UniRef100_UPI000514398D, UniRef:UniRef50_A0A2K9YTM6, UniRef:UniRef90_Q49555	WP_036433360.1	0001217	UPI000514398D	UniRef100_UPI000514398D				DUF885 family protein	Membrane protein	Lipoproteins	Membrane protein
MHOH34_03170	2-1	-0.609628	0.0340571	-17.9002	2	0.0031064	0.0093192		0	0	0	0	Unchanged	MHO_RS02865	contig_1	cds	729454	730398	+	pip	prolyl aminopeptidase	EC:3.4.11.5, RefSeq:WP_020002530.1, SO:0001217, UniParc:UPI000364A48F, UniRef:UniRef100_A0A7Z3E1T1, UniRef:UniRef50_D1J8V6, UniRef:UniRef90_D1J8V6, UserProtein:MHO_RS02865	WP_020002530.1	0001217	UPI000364A48F	UniRef100_A0A7Z3E1T1			MHO_5190		pip	Proteases	Putative proline iminopeptidase	Pip
MHOH34_03245	2-1	-0.622576	0.0194178	-32.062	2	0.00097137	0.00605238		0.222222	0.222222	0	0	Unchanged	MHO_RS05895	contig_1	cds	752276	753286	-		nicotinate phosphoribosyltransferase	EC:6.3.4.21, RefSeq:WP_036433136.1, SO:0001217, UniParc:UPI0005136C26, UniRef:UniRef100_UPI0005136C26, UniRef:UniRef50_D5E5M9, UniRef:UniRef90_D1J8X1, UserProtein:MHO_RS05895	WP_036433136.1	0001217	UPI0005136C26	UniRef100_UPI0005136C26			MHO_5340		PncB	NAD biosynthesis	nicotinate phosphoribosyltransferase	PncB
MHOH34_01445	2-1	-0.63354	0.0866278	-7.31336	2	0.0181882	0.0290772		0	0	0	0	Unchanged	MHO_RS01450	contig_1	cds	296716	297573	-		arginine deiminase family protein	EC:3.5.3.18, KEGG:K01482, SO:0001217, UniParc:UPI0009B833F4, UniRef:UniRef100_A0A2K9YTG5, UniRef:UniRef50_D5E539, UniRef:UniRef90_A0A448ZVQ2, UserProtein:MHO_RS01450		0001217	UPI0009B833F4	UniRef100_A0A2K9YTG5		K01482	MHO_2540	arginine deiminase family protein	arginine deiminase family protein	Energy metabolism	arginine deiminase family protein
MHOH34_02050	2-1	-0.651096	0.0945032	-6.88967	2	0.0204238	0.0318141		0.333333	0.333333	0	0	Unchanged	MHO_RS01930	contig_1	cds	424511	425431	-		HAD-IIB family hydrolase	RefSeq:WP_036433399.1, SO:0001217, UniParc:UPI00000B1B60, UniRef:UniRef100_Q8RK95, UniRef:UniRef50_A0A077L7F8, UniRef:UniRef90_D1J8D3, UserProtein:MHO_RS01930	WP_036433399.1	0001217	UPI00000B1B60	UniRef100_Q8RK95			MHO_3450		HAD-IIB family hydrolase	Hydrolases	HAD-IIB family hydrolase
MHOH34_00970	2-1	-0.65695	0.128221	-5.12358	2	0.0360465	0.0483939		0.333333	0.333333	0	0	Unchanged	MHO_RS05325	contig_1	cds	201582	202904	+	der	ribosome biogenesis GTPase Der	EC:3.6.5.-, KEGG:K03977, RefSeq:WP_073673867.1, SO:0001217, UniParc:UPI0002FD5E63, UniRef:UniRef100_A0A2K9YT53, UniRef:UniRef50_Q98RC1, UniRef:UniRef90_A0A2K9YT53, UserProtein:MHO_RS05325	WP_073673867.1	0001217	UPI0002FD5E63	UniRef100_A0A2K9YT53		K03977	MHO_1680	ribosome biogenesis GTPase Der	der	Ribosome biogenesis	GTPase Der	EngA
MHOH34_00690	2-1	-0.671633	0.0548675	-12.241	2	0.00660762	0.0145611		0.333333	0.333333	0	0	Unchanged	MHO_RS05260	contig_1	cds	148216	149472	+		DNA polymerase IV	EC:2.7.7.7, RefSeq:WP_036432768.1, SO:0001217, UniParc:UPI000513A034, UniRef:UniRef100_UPI000513A034, UniRef:UniRef50_A0A449BHG8, UniRef:UniRef90_D1J7R2, UserProtein:MHO_RS05260	WP_036432768.1	0001217	UPI000513A034	UniRef100_UPI000513A034			MHO_1250	DNA polymerase IV	DinB	DNA repair	DNA polymerase IV	DinB
MHOH34_00490	2-1	-0.680081	0.0202643	-33.5605	2	0.000886676	0.00600786		0.111111	0.111111	0	0	Unchanged	MHO_RS00490	contig_1	cds	109062	109655	+		FMN-dependent NADH-azoreductase	RefSeq:WP_036432709.1, SO:0001217, UniParc:UPI000513E46C, UniRef:UniRef100_A0A2K9YSU7, UniRef:UniRef50_Q6F271, UniRef:UniRef90_D1J7M3, UserProtein:MHO_RS00490	WP_036432709.1	0001217	UPI000513E46C	UniRef100_A0A2K9YSU7			MHO_0860		AcpD	Oxidoreductases	FMN dependent NADH:quinone oxidoreductase	AcpD
MHOH34_00145	2-1	-0.720267	0.0186997	-38.5175	2	0.000673356	0.00564226		0	0	0	0	Unchanged	MHO_RS00150	contig_1	cds	23324	24811	+	atpD	F0F1 ATP synthase subunit beta	EC:7.1.2.2, RefSeq:WP_020002442.1, SO:0001217, UniParc:UPI00036A1184, UniRef:UniRef100_A0A2K9YSL9, UniRef:UniRef50_Q5FKY0, UniRef:UniRef90_D1J7G6, UserProtein:MHO_RS00150	WP_020002442.1	0001217	UPI00036A1184	UniRef100_A0A2K9YSL9			MHO_0260		atpD	ATP synthase		AtpD
MHOH34_01720	2-1	-0.730216	0.0730526	-9.99576	2	0.0098607	0.0194809		0.166667	0.166667	0	0	Unchanged	MHO_RS01655	contig_1	cds	349368	350099	-	rpsC	30S ribosomal protein S3	RefSeq:WP_020002420.1, SO:0001217, UniParc:UPI00036E865B, UniRef:UniRef100_A0A2K9YT43, UniRef:UniRef50_B3PMP1, UniRef:UniRef90_D1J880, UserProtein:MHO_RS01655	WP_020002420.1	0001217	UPI00036E865B	UniRef100_A0A2K9YT43			MHO_2920		rpsC	Ribosomal proteins	Small ribosomal subunit protein uS3	RpsC
MHOH34_00935	2-1	-0.734247	0.186167	-3.94403	2	0.0586845	0.0728559		0.333333	0.333333	0	0	Unchanged	MHO_RS00935	contig_1	cds	188953	190086	+	dnaJ	molecular chaperone DnaJ	EC:1.8.4.-, RefSeq:WP_036432807.1, SO:0001217, UniParc:UPI00051374EF, UniRef:UniRef100_UPI00051374EF, UniRef:UniRef50_A0A448ZV77, UniRef:UniRef90_D1J7U9, UserProtein:MHO_RS00935	WP_036432807.1	0001217	UPI00051374EF	UniRef100_UPI00051374EF			MHO_1620	molecular chaperone DnaJ	dnaJ	Chaperones	Chaperone protein	DnaJ
MHOH34_01875	2-1	-0.752006	0.0904485	-8.31419	2	0.0141598	0.0242313		0.222222	0.222222	0	0	Unchanged		contig_1	cds	385179	386660	-		type I restriction-modification system subunit M	EC:2.1.1.72, KEGG:K03427, RefSeq:WP_036433286.1, SO:0001217, UniParc:UPI000514455C, UniRef:UniRef100_UPI000514455C, UniRef:UniRef50_A0A449BLQ8, UniRef:UniRef90_UPI00193A0628	WP_036433286.1	0001217	UPI000514455C	UniRef100_UPI000514455C		K03427			HsdM	Restriction-modification system	site-specific DNA-methyltransferase	HsdM
MHOH34_00720	2-1	-0.761406	0.15654	-4.86397	2	0.0397645	0.0530922		0.166667	0.166667	0	0	Unchanged	MHO_RS05265	contig_1	cds	153124	155787	+	alaS	alanine--tRNA ligase	EC:6.1.1.7, RefSeq:WP_036432770.1, SO:0001217, UniParc:UPI000512C735, UniRef:UniRef100_UPI000512C735, UniRef:UniRef50_Q98Q12, UniRef:UniRef90_D1J7R8, UserProtein:MHO_RS05265	WP_036432770.1	0001217	UPI000512C735	UniRef100_UPI000512C735			MHO_1310	alanine--tRNA ligase	alaS	Translation	Alanine--tRNA ligase	AlaS
MHOH34_02910	2-1	-0.788045	0.0501484	-15.7143	2	0.00402517	0.0110247		0.166667	0.166667	0	0	Unchanged	MHO_RS02575	contig_1	cds	661317	661868	+	frr	ribosome-recycling factor	RefSeq:WP_036433047.1, SO:0001217, UniParc:UPI0005141CBA, UniRef:UniRef100_UPI0005141CBA, UniRef:UniRef50_N9TTI3, UniRef:UniRef90_A0A6A8Q2C0, UserProtein:MHO_RS02575	WP_036433047.1	0001217	UPI0005141CBA	UniRef100_UPI0005141CBA			MHO_4610		frr	Ribosome biogenesis	Ribosome-recycling factor	Frr
MHOH34_00695	2-1	-0.796492	0.141483	-5.62959	2	0.0301345	0.0423276		0.277778	0.277778	0	0	Unchanged	MHO_RS00695	contig_1	cds	149472	150554	+	nadD	nicotinate-nucleotide adenylyltransferase	EC:2.7.7.18, RefSeq:WP_020002690.1, SO:0001217, UniParc:UPI00036669F8, UniRef:UniRef100_A0A2K9YSY4, UniRef:UniRef50_A0A449B8C0, UniRef:UniRef90_D1J7R3, UserProtein:MHO_RS00695	WP_020002690.1	0001217	UPI00036669F8	UniRef100_A0A2K9YSY4			MHO_1260	nicotinate-nucleotide adenylyltransferase	nadD	NAD biosynthetic process	Probable nicotinate-nucleotide adenylyltransferase/Ap4A hydrolase	NadD
MHOH34_03150	2-1	-0.823548	0.0334988	-24.5844	2	0.00165046	0.0071618		0.333333	0.333333	0	0	Unchanged	MHO_RS02845	contig_1	cds	725145	726152	+	gap	type I glyceraldehyde-3-phosphate dehydrogenase	RefSeq:WP_036433107.1, SO:0001217, UniParc:UPI0005147A75, UniRef:UniRef100_A0A454CAB6, UniRef:UniRef50_P54226, UniRef:UniRef90_A0A454CAB6, UserProtein:MHO_RS02845	WP_036433107.1	0001217	UPI0005147A75	UniRef100_A0A454CAB6			MHO_5150		gap	Glycerol metabolism	type I glyceraldehyde-3-phosphate dehydrogenase
MHOH34_00370	2-1	-0.827014	0.429308	-1.92639	2	0.1939	0.215149		0	0	0	0	Unchanged	MHO_RS00380	contig_1	cds	84717	85946	+	arcA	arginine deiminase	EC:3.5.3.6, GO:0005737, GO:0016990, GO:0019547, RefSeq:WP_036432672.1, SO:0001217, UniParc:UPI000513D04C, UniRef:UniRef100_UPI000513D04C, UniRef:UniRef50_P23793, UniRef:UniRef90_P41141, UserProtein:MHO_RS00380	WP_036432672.1	0001217	UPI000513D04C	UniRef100_UPI000513D04C	0005737		MHO_0690		arcA	Energy metabolism		ArcA
MHOH34_02535	2-1	-0.836301	0.045629	-18.3283	1	0.0346998	0.0471065		0.388889	0.222222	0	0.333333	Unchanged	MHO_RS02195	contig_1	cds	572229	572669	-	rplI	50S ribosomal protein L9	KEGG:K02939, RefSeq:WP_036432579.1, SO:0001217, UniParc:UPI000512F987, UniRef:UniRef100_UPI000512F987, UniRef:UniRef50_A0A449BH36, UniRef:UniRef90_A0A454CAE1, UserProtein:MHO_RS02195	WP_036432579.1	0001217	UPI000512F987	UniRef100_UPI000512F987		K02939	MHO_3920		rplI	Ribosomal proteins	Large ribosomal subunit protein bL9	RplI
MHOH34_03175	2-1	-0.851132	0.121151	-7.02535	2	0.0196655	0.0310306		0.333333	0.333333	0	0	Unchanged	MHO_RS02870	contig_1	cds	730485	732638	+		Tex-like N-terminal domain-containing protein	RefSeq:WP_020002531.1, SO:0001217, UniParc:UPI0003613E39, UniRef:UniRef100_UPI0003613E39, UniRef:UniRef50_A0A077L5S3, UniRef:UniRef90_D1J8V7, UserProtein:MHO_RS02870	WP_020002531.1	0001217	UPI0003613E39	UniRef100_UPI0003613E39			MHO_5200		Tex	Nucleotide metabolism		Tex
MHOH34_01020	2-1	-0.853146	0.149693	-5.69931	2	0.0294337	0.0415837		0.222222	0.222222	0	0	Unchanged	MHO_RS01015	contig_1	cds	212190	213986	-		transketolase	RefSeq:WP_036432833.1, SO:0001217, UniParc:UPI00051308C7, UniRef:UniRef100_A0A7Z3HXG4, UniRef:UniRef50_D1J7W4, UniRef:UniRef90_D1J7W4, UserProtein:MHO_RS01015	WP_036432833.1	0001217	UPI00051308C7	UniRef100_A0A7Z3HXG4			MHO_1770	transketolase	Tkt	Energy metabolism	Transketolase	Tkt
MHOH34_01550	2-1	-0.860552	0.0128698	-66.8659	1	0.00952014	0.0189622		0.388889	0.222222	0	0.333333	Unchanged	MHO_RS05495	contig_1	cds	319165	320400	-	tyrS	tyrosine--tRNA ligase	EC:6.1.1.1, RefSeq:WP_036432531.1, SO:0001217, UniParc:UPI000512FDDB, UniRef:UniRef100_UPI000512FDDB, UniRef:UniRef50_A0A448ZY28, UniRef:UniRef90_D1J850, UserProtein:MHO_RS05495	WP_036432531.1	0001217	UPI000512FDDB	UniRef100_UPI000512FDDB			MHO_2630	tyrosine--tRNA ligase	tyrS	Translation	Tyrosine--tRNA ligase	TyrS
MHOH34_02735	2-1	-0.888677	0.140258	-6.33602	2	0.0240159	0.0351558		0.166667	0.166667	0	0	Unchanged		contig_1	cds	620478	622484	-		Lmp protein	RefSeq:WP_036432987.1, SO:0001217, UniParc:UPI000512F2A9, UniRef:UniRef100_UPI000512F2A9, UniRef:UniRef50_A0A454CAA8, UniRef:UniRef90_A0A454CAA8	WP_036432987.1	0001217	UPI000512F2A9	UniRef100_UPI000512F2A9					Lmp protein	Lipoproteins	Lmp protein
MHOH34_01700	2-1	-0.891808	0.0414687	-21.5056	2	0.00215522	0.00770514		0.166667	0.166667	0	0	Unchanged	MHO_RS01635	contig_1	cds	348090	348458	-	rplN	50S ribosomal protein L14	KEGG:K02874, RefSeq:WP_012855564.1, SO:0001217, UniParc:UPI0001BC229F, UniRef:UniRef100_A0A2K9YTE1, UniRef:UniRef50_Q9MUU4, UniRef:UniRef90_A0A2K9YTE1, UserProtein:MHO_RS01635	WP_012855564.1	0001217	UPI0001BC229F	UniRef100_A0A2K9YTE1		K02874	MHO_2880		rplN	Ribosomal proteins	Large ribosomal subunit protein uL14	RplN
MHOH34_02440	2-1	-0.905954	0.0158244	-57.2504	2	0.000304961	0.0046316		0	0	0	0	Unchanged	MHO_RS05650	contig_1	cds	549865	550524	+	lemA	LemA family protein	GO:0005886, KEGG:K03744, RefSeq:WP_020002338.1, SO:0001217, UniParc:UPI00036BE945, UniRef:UniRef100_A0A2K9YTQ4, UniRef:UniRef50_P43054, UniRef:UniRef90_P43054, UserProtein:MHO_RS05650	WP_020002338.1	0001217	UPI00036BE945	UniRef100_A0A2K9YTQ4	0005886	K03744	MHO_3750		lemA	Lipoproteins	Protein LemA	LemA
MHOH34_02490	2-1	-0.917662	0.101907	-9.00487	2	0.0121088	0.0219648		0.222222	0.222222	0	0	Unchanged	MHO_RS02150	contig_1	cds	564293	565489	-		acetate/propionate family kinase	EC:2.7.2.1, RefSeq:WP_036432599.1, SO:0001217, UniParc:UPI000513E58F, UniRef:UniRef100_UPI000513E58F, UniRef:UniRef50_A0A448ZZ91, UniRef:UniRef90_Q6Y8R1, UserProtein:MHO_RS02150	WP_036432599.1	0001217	UPI000513E58F	UniRef100_UPI000513E58F			MHO_3840		AckA	Energy metabolism	Acetate kinase	AckA
MHOH34_00435	2-1	-0.933909	0.0765482	-12.2003	2	0.00665135	0.0145611		0	0	0	0	Unchanged	MHO_RS00445	contig_1	cds	101832	102431	+	rpsD	30S ribosomal protein S4	KEGG:K02986, RefSeq:WP_036432701.1, SO:0001217, UniParc:UPI00051360A3, UniRef:UniRef100_UPI00051360A3, UniRef:UniRef50_Q6YPY9, UniRef:UniRef90_A0A2K9YSF7, UserProtein:MHO_RS00445	WP_036432701.1	0001217	UPI00051360A3	UniRef100_UPI00051360A3		K02986	MHO_0800		rpsD	Ribosomal proteins	30S ribosomal protein S4	RpsD
MHOH34_02600	2-1	-0.948597	0.0774417	-12.2492	2	0.0065989	0.0145611		0.0555556	0.0555556	0	0	Unchanged	MHO_RS02260	contig_1	cds	587313	588779	-	lysS	lysine--tRNA ligase	EC:6.1.1.6, GO:0000287, GO:0003676, GO:0004824, GO:0005524, GO:0005737, GO:0006430, KEGG:K04567, RefSeq:WP_036432962.1, SO:0001217, UniParc:UPI00051392EA, UniRef:UniRef100_UPI00051392EA, UniRef:UniRef50_Q98QH1, UniRef:UniRef90_P46191, UserProtein:MHO_RS02260	WP_036432962.1	0001217	UPI00051392EA	UniRef100_UPI00051392EA	0000287	K04567	MHO_4040		lysS	Translation	Lysine--tRNA ligase	LysS
MHOH34_00520	2-1	-0.973227	0.100744	-9.66043	2	0.0105462	0.0200212		0.166667	0.166667	0	0	Unchanged	MHO_RS00520	contig_1	cds	114838	117432	+	secA	preprotein translocase subunit SecA	RefSeq:WP_036432724.1, SO:0001217, UniParc:UPI0005148628, UniRef:UniRef100_A0A7Z3E0X0, UniRef:UniRef50_Q98RA6, UniRef:UniRef90_D1J7M9, UserProtein:MHO_RS00520	WP_036432724.1	0001217	UPI0005148628	UniRef100_A0A7Z3E0X0			MHO_0920		secA	Translocase complex	Protein translocase subunit SecA	SecA
MHOH34_02165	2-1	-0.994468	0.128413	-7.74427	2	0.0162682	0.0270765		0.222222	0.222222	0	0	Unchanged	MHO_RS02045	contig_1	cds	461839	462819	-	asnA	aspartate--ammonia ligase	EC:6.3.1.1, RefSeq:WP_036433362.1, SO:0001217, UniParc:UPI0005130BD9, UniRef:UniRef100_A0A7Z3HYV0, UniRef:UniRef50_R6R0S1, UniRef:UniRef90_A0A454CA51, UserProtein:MHO_RS02045	WP_036433362.1	0001217	UPI0005130BD9	UniRef100_A0A7Z3HYV0			MHO_3650		asnA	Amino-acid biosynthesis	Aspartate--ammonia ligase	AsnA
MHOH34_02270	2-1	-0.994468	0.128413	-7.74427	2	0.0162682	0.0270765		0.222222	0.222222	0	0	Unchanged	MHO_RS02045	contig_1	cds	496411	497391	-	asnA	aspartate--ammonia ligase	EC:6.3.1.1, RefSeq:WP_036433362.1, SO:0001217, UniParc:UPI0005130BD9, UniRef:UniRef100_A0A7Z3HYV0, UniRef:UniRef50_R6R0S1, UniRef:UniRef90_A0A454CA51, UserProtein:MHO_RS02045	WP_036433362.1	0001217	UPI0005130BD9	UniRef100_A0A7Z3HYV0			MHO_3650		asnA	Amino-acid biosynthesis	aspartate--ammonia ligase	AsnA
MHOH34_02375	2-1	-0.994468	0.128413	-7.74427	2	0.0162682	0.0270765		0.222222	0.222222	0	0	Unchanged	MHO_RS02045	contig_1	cds	530983	531963	-	asnA	aspartate--ammonia ligase	EC:6.3.1.1, RefSeq:WP_036433362.1, SO:0001217, UniParc:UPI0005130BD9, UniRef:UniRef100_A0A7Z3HYV0, UniRef:UniRef50_R6R0S1, UniRef:UniRef90_A0A454CA51, UserProtein:MHO_RS02045	WP_036433362.1	0001217	UPI0005130BD9	UniRef100_A0A7Z3HYV0			MHO_3650		asnA	Amino-acid biosynthesis	aspartate--ammonia ligase	AsnA
MHOH34_00700	2-1	-1.0016	0.0512002	-19.5624	2	0.00260289	0.00838728		0.388889	0.388889	0	0	Down-regulated	MHO_RS00700	contig_1	cds	150620	151309	+	infC	translation initiation factor IF-3	RefSeq:WP_020002689.1, SO:0001217, UniParc:UPI0003616783, UniRef:UniRef100_UPI0003616783, UniRef:UniRef50_A0A448ZXX5, UniRef:UniRef90_D1J7R4, UserProtein:MHO_RS00700	WP_020002689.1	0001217	UPI0003616783	UniRef100_UPI0003616783			MHO_1270	translation initiation factor IF-3	infC	Translation	Translation initiation factor IF-3	InfC
MHOH34_01030	2-1	-1.02353	0.00395287	-258.934	2	1.49146e-05	0.00210113		0.166667	0.166667	0	0	Down-regulated	MHO_RS01025	contig_1	cds	214291	214848	-	efp	elongation factor P	KEGG:K02356, RefSeq:WP_012855456.1, SO:0001217, UniParc:UPI0001BC214E, UniRef:UniRef100_A0A2K9YT24, UniRef:UniRef50_Q98Q55, UniRef:UniRef90_A0A2K9YT24, UserProtein:MHO_RS01025	WP_012855456.1	0001217	UPI0001BC214E	UniRef100_A0A2K9YT24		K02356	MHO_1790	elongation factor P	efp	Translation	Elongation factor P	Efp
MHOH34_00555	2-1	-1.02625	0.0458579	-22.379	1	0.0284283	0.0406358		0.333333	0.166667	0	0.333333	Down-regulated	MHO_RS00555	contig_1	cds	122156	122989	+		DNA polymerase III subunit	RefSeq:WP_036432735.1, SO:0001217, UniParc:UPI000512D148, UniRef:UniRef100_UPI000512D148, UniRef:UniRef50_D1J7N6, UniRef:UniRef90_D1J7N6, UserProtein:MHO_RS00555	WP_036432735.1	0001217	UPI000512D148	UniRef100_UPI000512D148			MHO_0990		HolB	DNA replication	HolB protein	HolB
MHOH34_01090	2-1	-1.04027	0.0157036	-66.2438	2	0.000227804	0.00448299		0.166667	0.166667	0	0	Down-regulated	MHO_RS05375	contig_1	cds	226002	228155	+	rnr	ribonuclease R	RefSeq:WP_036432846.1, SO:0001217, UniParc:UPI000513A2F0, UniRef:UniRef100_UPI000513A2F0, UniRef:UniRef50_A0A3G8LJJ9, UniRef:UniRef90_D1J7X7, UserProtein:MHO_RS05375	WP_036432846.1	0001217	UPI000513A2F0	UniRef100_UPI000513A2F0			MHO_1900	ribonuclease R	rnr	RNA processing	Ribonuclease R	Rnr
MHOH34_00535	2-1	-1.06359	0.258056	-4.12154	2	0.0541326	0.0685116		0.222222	0.222222	0	0	Unchanged	MHO_RS00535	contig_1	cds	118546	120549	+	dnaX	DNA polymerase III subunit gamma/tau	EC:2.7.7.7, RefSeq:WP_036432729.1, SO:0001217, UniParc:UPI000512F52B, UniRef:UniRef100_UPI000512F52B, UniRef:UniRef50_D1J7N2, UniRef:UniRef90_D1J7N2, UserProtein:MHO_RS00535	WP_036432729.1	0001217	UPI000512F52B	UniRef100_UPI000512F52B			MHO_0950		dnaX	DNA replication	DNA polymerase III	DnaX
MHOH34_01750	2-1	-1.0814	0.10094	-10.7133	2	0.0086005	0.0177112		0.166667	0.166667	0	0	Down-regulated	MHO_RS05500	contig_1	cds	353106	353912	-	rplC	50S ribosomal protein L3	KEGG:K02906, RefSeq:WP_012855574.1, SO:0001217, UniParc:UPI0001BC22A5, UniRef:UniRef100_A0A2K9YTE9, UniRef:UniRef50_B3PMP8, UniRef:UniRef90_A0A2K9YTE9, UserProtein:MHO_RS05500	WP_012855574.1	0001217	UPI0001BC22A5	UniRef100_A0A2K9YTE9		K02906	MHO_2980		rplC	Ribosomal proteins	Large ribosomal subunit protein uL3	RplC
MHOH34_02820	2-1	-1.11358	0.418826	-2.65882	2	0.11712	0.135614		0.333333	0.333333	0	0	Unchanged	MHO_RS05755	contig_1	cds	639472	640881	+		ABC transporter ATP-binding protein	RefSeq:WP_036433014.1, SO:0001217, UniParc:UPI0005139772, UniRef:UniRef100_UPI0005139772, UniRef:UniRef50_Q98QE1, UniRef:UniRef90_D1J8N3, UserProtein:MHO_RS05755	WP_036433014.1	0001217	UPI0005139772	UniRef100_UPI0005139772			MHO_4450		PotA	Transport	Spermidine/putrescine import ATP-binding protein	PotA
MHOH34_00255	2-1	-1.13118	0.0509747	-22.191	2	0.00202454	0.00770514		0.166667	0.166667	0	0	Down-regulated	MHO_RS00285	contig_1	cds	57610	58803	+	tuf	elongation factor Tu	GO:0003746, GO:0003924, GO:0005525, GO:0005737, RefSeq:WP_036433196.1, SO:0001217, UniParc:UPI0005134EDC, UniRef:UniRef100_A0A6A8Q4K3, UniRef:UniRef50_P22679, UniRef:UniRef90_P22679, UserProtein:MHO_RS00285	WP_036433196.1	0001217	UPI0005134EDC	UniRef100_A0A6A8Q4K3	0003746		MHO_0520	elongation factor Tu	tuf	Translation	Elongation factor Tu	Tuf
MHOH34_00910	2-1	-1.14018	0.115603	-9.86291	2	0.0101241	0.0196822		0.25	0.25	0	0	Down-regulated	MHO_RS00910	contig_1	cds	186510	186734	+		phosphopantetheine-binding protein	RefSeq:WP_020002664.1, SO:0001217, UniParc:UPI0002DDE617, UniRef:UniRef100_A0A2K9YT00, UniRef:UniRef50_A0A449BGH0, UniRef:UniRef90_A0A2K9YT00, UserProtein:MHO_RS00910	WP_020002664.1	0001217	UPI0002DDE617	UniRef100_A0A2K9YT00				phosphopantetheine-binding protein	phosphopantetheine-binding protein	Metabolism	phosphopantetheine-binding protein
MHOH34_01990	2-1	-1.16969	0.0444077	-26.3399	2	0.00143825	0.00694035		0.166667	0.166667	0	0	Down-regulated	MHO_RS01875	contig_1	cds	410810	412108	-	pdp	thymidine phosphorylase	EC:2.4.2.4, RefSeq:WP_020002488.1, SO:0001217, UniParc:UPI000376D8A9, UniRef:UniRef100_A0A454C9T9, UniRef:UniRef50_Q4A5W5, UniRef:UniRef90_A0A454C9T9, UserProtein:MHO_RS01875	WP_020002488.1	0001217	UPI000376D8A9	UniRef100_A0A454C9T9			MHO_3340		pdp	Energy metabolism		DeoA
MHOH34_00290	2-1	-1.17137	0.035246	-33.2342	2	0.00090415	0.00600786		0.25	0.25	0	0	Down-regulated	MHO_RS00310	contig_1	cds	68734	69837	+	ychF	redox-regulated ATPase YchF	RefSeq:WP_036432649.1, SO:0001217, UniParc:UPI000513A509, UniRef:UniRef100_UPI000513A509, UniRef:UniRef50_P47270, UniRef:UniRef90_A0A2K9YSS0, UserProtein:MHO_RS00310	WP_036432649.1	0001217	UPI000513A509	UniRef100_UPI000513A509			MHO_0560	redox-regulated ATPase YchF	ychF	Ribosome biogenesis	Ribosome-binding ATPase YchF	YchF
MHOH34_01215	2-1	-1.18408	0.0913554	-12.9613	2	0.00589996	0.0141949		0.333333	0.333333	0	0	Down-regulated	MHO_RS01210	contig_1	cds	250007	251623	-	rpoD	RNA polymerase sigma factor	RefSeq:WP_020002619.1, SO:0001217, UniParc:UPI00035D92FA, UniRef:UniRef100_A0A454C9H4, UniRef:UniRef50_Q6KI01, UniRef:UniRef90_D1J802, UserProtein:MHO_RS01210	WP_020002619.1	0001217	UPI00035D92FA	UniRef100_A0A454C9H4			MHO_2150	RNA polymerase sigma factor	rpoD	DNA replication	RNA polymerase sigma factor	RpoD
MHOH34_03140	2-1	-1.22936	0.0974498	-12.6153	2	0.00622496	0.0144063		0	0	0	0	Down-regulated	MHO_RS02835	contig_1	cds	722070	723989	-	parE	DNA topoisomerase IV subunit B	EC:5.6.2.2, RefSeq:WP_036433105.1, SO:0001217, UniParc:UPI000512B85A, UniRef:UniRef100_UPI000512B85A, UniRef:UniRef50_Q59961, UniRef:UniRef90_O52165, UserProtein:MHO_RS02835	WP_036433105.1	0001217	UPI000512B85A	UniRef100_UPI000512B85A			MHO_5130		parE	Chromatin structure	DNA topoisomerase 4 subunit B	ParE
MHOH34_00820	2-1	-1.23414	0.0397963	-31.0114	2	0.0010382	0.00615324		0.333333	0.333333	0	0	Down-regulated	MHO_RS05275	contig_1	cds	165540	166706	+		hypothetical protein	RefSeq:WP_036432781.1, SO:0001217, UniParc:UPI000512B497, UniRef:UniRef100_UPI000512B497, UniRef:UniRef50_D1J7T0, UniRef:UniRef90_D1J7T0, UserProtein:MHO_RS05275	WP_036432781.1	0001217	UPI000512B497	UniRef100_UPI000512B497			MHO_1430		MHOH34_00820
MHOH34_00190	2-1	-1.23941	0.0911711	-13.5943	0				0.444444	0.111111	0	0.666667	Unchanged	MHO_RS05125	contig_1	cds	41460	42269	+		lysophospholipid acyltransferase family protein	RefSeq:WP_020002450.1, SO:0001217, UniParc:UPI00037968DE, UniRef:UniRef100_A0A2K9YSC0, UniRef:UniRef50_A0A448ZXL0, UniRef:UniRef90_D1J7H9, UserProtein:MHO_RS05125	WP_020002450.1	0001217	UPI00037968DE	UniRef100_A0A2K9YSC0			MHO_0390	lysophospholipid acyltransferase family protein	PlsC	Lipid biosynthsis	1-acyl-SN-glycerol-3-phosphate acyltransferase	PlsC
MHOH34_02845	2-1	-1.24564	0.492975	-2.52677	2	0.127379	0.14532		0.277778	0.277778	0	0	Unchanged	MHO_RS05770	contig_1	cds	645814	646818	+		glycosyltransferase family A protein	EC:2.4.-.-, RefSeq:WP_036433021.1, SO:0001217, UniParc:UPI00051386DC, UniRef:UniRef100_A0A454CAC6, UniRef:UniRef50_D1J8N8, UniRef:UniRef90_D1J8N8, UserProtein:MHO_RS05770	WP_036433021.1	0001217	UPI00051386DC	UniRef100_A0A454CAC6			MHO_4500		glycosyltransferase family A protein	Unknown	glycosyltransferase family A protein
MHOH34_02975	2-1	-1.25891	0.0308197	-40.8476	2	0.000598793	0.00538914		0.166667	0.166667	0	0	Down-regulated	MHO_RS02640	contig_1	cds	679994	681964	+	uvrB	excinuclease ABC subunit UvrB	EC:3.1.25.-, RefSeq:WP_036433068.1, SO:0001217, UniParc:UPI00051337D4, UniRef:UniRef100_UPI00051337D4, UniRef:UniRef50_B3PLX9, UniRef:UniRef90_D1J8R1, UserProtein:MHO_RS02640	WP_036433068.1	0001217	UPI00051337D4	UniRef100_UPI00051337D4			MHO_4730		uvrB	DNA repair	UvrABC system protein B	UvrB
MHOH34_00210	2-1	-1.27496	0.0812625	-15.6894	2	0.00403785	0.0110247		0.166667	0.166667	0	0	Down-regulated	MHO_RS00240	contig_1	cds	44562	44864	+	gatC	Asp-tRNA(Asn)/Glu-tRNA(Gln) amidotransferase subunit GatC	EC:6.3.5.-, RefSeq:WP_036433188.1, SO:0001217, UniParc:UPI000512A7F3, UniRef:UniRef100_A0A454C916, UniRef:UniRef50_A0A077L6L7, UniRef:UniRef90_A0A2K9YST4, UserProtein:MHO_RS00240	WP_036433188.1	0001217	UPI000512A7F3	UniRef100_A0A454C916			MHO_0430	Asp-tRNA(Asn)/Glu-tRNA(Gln) amidotransferase subunit GatC	gatC	Translation	Glutamyl-tRNA(Gln)amidotransferase	GatC
MHOH34_01885	2-1	-1.28015	0.0458115	-27.9439	2	0.00127819	0.00657245		0.166667	0.166667	0	0	Down-regulated	MHO_RS01770	contig_1	cds	388371	389909	-		ATP F0F1 synthase subunit alpha	EC:7.1.2.2, RefSeq:WP_012855589.1, SO:0001217, UniParc:UPI0001BC22B4, UniRef:UniRef100_D1J8A1, UniRef:UniRef50_A0A449BH42, UniRef:UniRef90_A0A454C9R7, UserProtein:MHO_RS01770	WP_012855589.1	0001217	UPI0001BC22B4	UniRef100_D1J8A1			MHO_3130		AtpA-2	ATP synthase	ATP synthase subunit alpha	AtpA-2
MHOH34_03095	2-1	-1.28493	0.152426	-8.42983	2	0.013782	0.0237519		0	0	0	0	Down-regulated	MHO_RS02800	contig_1	cds	710294	712030	+		amino acid permease	RefSeq:WP_036433098.1, SO:0001217, UniParc:UPI00051303BD, UniRef:UniRef100_UPI00051303BD, UniRef:UniRef50_A0A077L5R4, UniRef:UniRef90_D1J8U2, UserProtein:MHO_RS02800	WP_036433098.1	0001217	UPI00051303BD	UniRef100_UPI00051303BD			MHO_5040		amino acid permease	Transport	amino acid permease
MHOH34_00280	2-1	-1.29774	0.0413267	-31.402	2	0.00101257	0.00615138		0.166667	0.166667	0	0	Down-regulated		contig_1	cds	66271	68007	-		Lipoprotein	RefSeq:WP_036432644.1, SO:0001217, UniParc:UPI00051395CA, UniRef:UniRef100_UPI00051395CA, UniRef:UniRef50_A0A454C9N8, UniRef:UniRef90_A0A454C9N8	WP_036432644.1	0001217	UPI00051395CA	UniRef100_UPI00051395CA				hypothetical protein	Lipoprotein	Lipoproteins	Lmp protein
MHOH34_02675	2-1	-1.31176	0.0435557	-30.1168	2	0.00110069	0.00622018		0	0	0	0	Down-regulated	MHO_RS02335	contig_1	cds	603749	604057	-		thioredoxin family protein	RefSeq:WP_036433202.1, SO:0001217, UniParc:UPI0005135CCF, UniRef:UniRef100_A0A2K9YU53, UniRef:UniRef50_D1J8K3, UniRef:UniRef90_D1J8K3, UserProtein:MHO_RS02335	WP_036433202.1	0001217	UPI0005135CCF	UniRef100_A0A2K9YU53			MHO_4150		TrxA	Cell redox homeostasis	Thioredoxin	TrxA
MHOH34_01260	2-1	-1.31674	0.0918706	-14.3326	2	0.00483274	0.0122329		0.166667	0.166667	0	0	Down-regulated	MHO_RS01255	contig_1	cds	260762	261160	-	rpsI	30S ribosomal protein S9	RefSeq:WP_012855500.1, SO:0001217, UniParc:UPI0001BC21E4, UniRef:UniRef100_A0A2K9YSW2, UniRef:UniRef50_Q98Q72, UniRef:UniRef90_A0A2K9YSW2, UserProtein:MHO_RS01255	WP_012855500.1	0001217	UPI0001BC21E4	UniRef100_A0A2K9YSW2			MHO_2230		rpsI	Ribosomal proteins	Small ribosomal subunit protein uS9	RpsI
MHOH34_00400	2-1	-1.33314	0.125762	-10.6004	2	0.00878219	0.0179334		0.277778	0.277778	0	0	Down-regulated	MHO_RS00410	contig_1	cds	91214	93154	+		ATP-binding cassette domain-containing protein	RefSeq:WP_036432685.1, SO:0001217, UniParc:UPI0005131818, UniRef:UniRef100_UPI0005131818, UniRef:UniRef50_Q98RI3, UniRef:UniRef90_D1J7L1, UserProtein:MHO_RS00410	WP_036432685.1	0001217	UPI0005131818	UniRef100_UPI0005131818			MHO_0740		UgpC	Transport	sn-glycerol-3-phosphate ABC transporter	UgpC
MHOH34_02445	2-1	-1.33601	0.146345	-9.1292	2	0.011787	0.0216988		0.222222	0.222222	0	0	Down-regulated	MHO_RS02105	contig_1	cds	550610	552556	+	gyrB	DNA gyrase subunit B	EC:5.6.2.2, GO:0003677, GO:0003918, GO:0005524, GO:0005694, GO:0005737, GO:0006261, GO:0006265, GO:0046872, RefSeq:WP_036432618.1, SO:0001217, UniParc:UPI0005132D72, UniRef:UniRef100_UPI0005132D72, UniRef:UniRef50_P43053, UniRef:UniRef90_P43053, UserProtein:MHO_RS02105	WP_036432618.1	0001217	UPI0005132D72	UniRef100_UPI0005132D72	0003677		MHO_3760		gyrB	Chromatin structure	DNA gyrase subunit B	GyrB
MHOH34_02665	2-1	-1.33714	0.125254	-10.6754	1	0.0594606	0.0733448		0.388889	0.222222	0	0.333333	Unchanged	MHO_RS02325	contig_1	cds	602015	602908	+		5'-3' exonuclease H3TH domain-containing protein	RefSeq:WP_020002546.1, SO:0001217, UniParc:UPI0003651CA3, UniRef:UniRef100_A0A2K9YTX0, UniRef:UniRef50_A0A318U4A1, UniRef:UniRef90_D1J8K1, UserProtein:MHO_RS02325	WP_020002546.1	0001217	UPI0003651CA3	UniRef100_A0A2K9YTX0			MHO_4130		PolA	DNA replication	5'-3' exonuclease	PolA
MHOH34_01725	2-1	-1.34464	0.603125	-2.22945	2	0.155563	0.175008		0.166667	0.166667	0	0	Unchanged	MHO_RS01660	contig_1	cds	350099	350488	-	rplV	50S ribosomal protein L22	GO:0003735, GO:0006412, GO:0015934, GO:0019843, KEGG:K02890, RefSeq:WP_036433336.1, SO:0001217, UniParc:UPI000512C019, UniRef:UniRef100_UPI000512C019, UniRef:UniRef50_Q8RIG0, UniRef:UniRef90_Q8GM55, UserProtein:MHO_RS01660	WP_036433336.1	0001217	UPI000512C019	UniRef100_UPI000512C019	0003735	K02890	MHO_2930		rplV	Ribosomal proteins	Large ribosomal subunit protein uL22	RplV
MHOH34_02465	2-1	-1.3586	0.0399896	-33.9739	2	0.00086526	0.00600786		0.333333	0.333333	0	0	Down-regulated	MHO_RS05670	contig_1	cds	555668	558415	-		DUF885 domain-containing protein	RefSeq:WP_036432611.1, SO:0001217, UniParc:UPI000514222A, UniRef:UniRef100_UPI000514222A, UniRef:UniRef50_A0A2K9YTG1, UniRef:UniRef90_A0A2K9YTG1, UserProtein:MHO_RS05670	WP_036432611.1	0001217	UPI000514222A	UniRef100_UPI000514222A			MHO_3800	DUF885 family protein	DUF885 domain-containing protein	Lipoproteins	DUF885 domain-containing protein
MHOH34_02970	2-1	-1.367	0.0764854	-17.8727	1	0.0355825	0.0480364		0.388889	0.222222	0	0.333333	Down-regulated	MHO_RS02635	contig_1	cds	679037	679900	-		leucine-rich repeat domain-containing protein	RefSeq:WP_036433066.1, SO:0001217, UniParc:UPI0005146774, UniRef:UniRef100_A0A454CA83, UniRef:UniRef50_D1J8R0, UniRef:UniRef90_D1J8R0, UserProtein:MHO_RS02635	WP_036433066.1	0001217	UPI0005146774	UniRef100_A0A454CA83			MHO_4720		leucine-rich repeat domain-containing protein	Unknown	leucine-rich repeat domain-containing protein
MHOH34_01390	2-1	-1.36814	0.0227639	-60.1013	2	0.000276728	0.00448299		0.333333	0.333333	0	0	Down-regulated		contig_1	cds	284401	285504	-		Lipoprotein	RefSeq:WP_036432901.1, SO:0001217, UniParc:UPI000512B24E, UniRef:UniRef100_UPI000512B24E, UniRef:UniRef50_A0A454C9N2, UniRef:UniRef90_A0A454C9N2	WP_036432901.1	0001217	UPI000512B24E	UniRef100_UPI000512B24E				hypothetical protein	Lipoprotein	Lipoproteins	Lipoprotein
MHOH34_02825	2-1	-1.37668	0.0348062	-39.5528	1	0.016092	0.026968		0.416667	0.25	0	0.333333	Down-regulated	MHO_RS02490	contig_1	cds	640850	641749	+		ABC transporter permease	EC:7.-.-.-, RefSeq:WP_036433016.1, SO:0001217, UniParc:UPI0005144F9A, UniRef:UniRef100_A0A2K9YU13, UniRef:UniRef50_A0A077L5Z1, UniRef:UniRef90_A0A454CA49, UserProtein:MHO_RS02490	WP_036433016.1	0001217	UPI0005144F9A	UniRef100_A0A2K9YU13			MHO_4460		PotB	Transport	Spermidine/putrescine import ATP-binding protein	PotB
MHOH34_02425	2-1	-1.38583	0.0961089	-14.4194	2	0.00477516	0.0122329		0.333333	0.333333	0	0	Down-regulated		contig_1	cds	545611	547683	-		ABC transporter ATP-binding protein	RefSeq:WP_036432621.1, SO:0001217, UniParc:UPI0005131D0D, UniRef:UniRef100_UPI0005131D0D, UniRef:UniRef50_A0A454C9Z4, UniRef:UniRef90_A0A7Z3HXR8	WP_036432621.1	0001217	UPI0005131D0D	UniRef100_UPI0005131D0D					ABC transporter ATP-binding protein	Transport	ABC transporter ATP-binding protein
MHOH34_00180	2-1	-1.39033	0.0329914	-42.1423	2	0.000562597	0.00538914		0	0	0	0	Down-regulated	MHO_RS00190	contig_1	cds	39692	41023	+		C1 family peptidase	RefSeq:WP_012855312.1, SO:0001217, UniParc:UPI0001BC203C, UniRef:UniRef100_A0A2K9YSB7, UniRef:UniRef50_N9TTD9, UniRef:UniRef90_A0A2K9YSB7, UserProtein:MHO_RS00190	WP_012855312.1	0001217	UPI0001BC203C	UniRef100_A0A2K9YSB7			MHO_0350		PepC	Proteases	Peptidase	PepC
MHOH34_00240	2-1	-1.47196	0.0302133	-48.7191	2	0.000421044	0.00518654		0	0	0	0	Down-regulated	MHO_RS00270	contig_1	cds	54723	55916	-	pgk	phosphoglycerate kinase	EC:2.7.2.3, RefSeq:WP_020002456.1, SO:0001217, UniParc:UPI00035DA786, UniRef:UniRef100_A0A6A8PZ99, UniRef:UniRef50_Q8Y4I2, UniRef:UniRef90_A0A454C986, UserProtein:MHO_RS00270	WP_020002456.1	0001217	UPI00035DA786	UniRef100_A0A6A8PZ99			MHO_0490	phosphoglycerate kinase	pgk	Energy metabolism	phosphoglycerate kinase	Pgk
MHOH34_00680	2-1	-1.47836	0.111657	-13.2401	2	0.00565615	0.0137444		0.222222	0.222222	0	0	Down-regulated	MHO_RS00680	contig_1	cds	146618	147787	+		aminotransferase class V-fold PLP-dependent enzyme	RefSeq:WP_036432766.1, SO:0001217, UniParc:UPI0005136BD9, UniRef:UniRef100_A0A2K9YSK1, UniRef:UniRef50_A0A7Z7D1G1, UniRef:UniRef90_D1J7R0, UserProtein:MHO_RS00680	WP_036432766.1	0001217	UPI0005136BD9	UniRef100_A0A2K9YSK1			MHO_1230	aminotransferase class V-fold PLP-dependent enzyme	NifS	Cysteine metabolic process	cysteine desulfurase	NifS
MHOH34_02795	2-1	-1.5114	0.0603562	-25.0413	2	0.00159092	0.0071618		0.333333	0.333333	0	0	Down-regulated	MHO_RS02460	contig_1	cds	633389	634240	-		variable surface lipoprotein	RefSeq:WP_036433006.1, SO:0001217, UniParc:UPI0005144F8E, UniRef:UniRef100_A0A2K9YTU4, UniRef:UniRef50_D1J8M8, UniRef:UniRef90_D1J8M8, UserProtein:MHO_RS02460	WP_036433006.1	0001217	UPI0005144F8E	UniRef100_A0A2K9YTU4			MHO_4400		variable surface lipoprotein	Lipoproteins	variable surface lipoprotein
MHOH34_00850	2-1	-1.52036	0.0276882	-54.91	0				0.444444	0.111111	0	0.666667	Unchanged	MHO_RS00850	contig_1	cds	171546	173024	+		DUF1846 domain-containing protein	RefSeq:WP_036432789.1, SO:0001217, UniParc:UPI000512DEA6, UniRef:UniRef100_UPI000512DEA6, UniRef:UniRef50_D1J7T6, UniRef:UniRef90_D1J7T6, UserProtein:MHO_RS00850	WP_036432789.1	0001217	UPI000512DEA6	UniRef100_UPI000512DEA6			MHO_1490	DUF1846 domain-containing protein	DUF1846 domain-containing protein	Lipoproteins	DUF1846 domain-containing protein
MHOH34_01595	2-1	-1.53031	0.0374259	-40.8891	2	0.000597579	0.00538914		0.166667	0.166667	0	0	Down-regulated	MHO_RS01525	contig_1	cds	332781	333155	-	rplL	50S ribosomal protein L7/L12	GO:0003735, GO:0005840, GO:0006412, GO:1990904, RefSeq:WP_012855544.1, SO:0001217, UniParc:UPI00000BF3D8, UniRef:UniRef100_Q8GPL6, UniRef:UniRef50_B3PM75, UniRef:UniRef90_B3PM75, UserProtein:MHO_RS01525	WP_012855544.1	0001217	UPI00000BF3D8	UniRef100_Q8GPL6	0003735		MHO_2690		rplL	Ribosomal proteins	Large ribosomal subunit protein bL12	RplL
MHOH34_01680	2-1	-1.53224	0.0123109	-124.461	2	6.45488e-05	0.00313707		0	0	0	0	Down-regulated	MHO_RS01615	contig_1	cds	346565	346978	-	rpsH	30S ribosomal protein S8	KEGG:K02994, RefSeq:WP_012855560.1, SO:0001217, UniParc:UPI0001BC224A, UniRef:UniRef100_A0A2K9YTK4, UniRef:UniRef50_Q601K0, UniRef:UniRef90_A0A2K9YTK4, UserProtein:MHO_RS01615	WP_012855560.1	0001217	UPI0001BC224A	UniRef100_A0A2K9YTK4		K02994	MHO_2840		rpsH	Ribosomal proteins	Small ribosomal subunit protein uS8	RpsH
MHOH34_02870	2-1	-1.58393	0.11393	-13.9026	2	0.00513399	0.0128614		0.333333	0.333333	0	0	Down-regulated	MHO_RS02535	contig_1	cds	653379	654290	-		nucleotidyltransferase	RefSeq:WP_036433030.1, SO:0001217, UniParc:UPI000513E0FA, UniRef:UniRef100_UPI000513E0FA, UniRef:UniRef50_A0A2Z4LLG7, UniRef:UniRef90_D1J8P3, UserProtein:MHO_RS02535	WP_036433030.1	0001217	UPI000513E0FA	UniRef100_UPI000513E0FA			MHO_4550		nucleotidyltransferase	Nucleotide metabolism	nucleotidyltransferase
MHOH34_02125	2-1	-1.59698	0.0693193	-23.038	2	0.00187882	0.00770514		0	0	0	0	Down-regulated	MHO_RS02005	contig_1	cds	453247	454215	-		lactate dehydrogenase	RefSeq:WP_036433373.1, SO:0001217, UniParc:UPI000513B640, UniRef:UniRef100_A0A2K9YTD1, UniRef:UniRef50_A0A2Z4LNL4, UniRef:UniRef90_D1J8E6, UserProtein:MHO_RS02005	WP_036433373.1	0001217	UPI000513B640	UniRef100_A0A2K9YTD1			MHO_3580		Ldh	Energy metabolism	L-lactate dehydrogenase	Ldh
MHOH34_02125	2-1	-1.59698	0.0693193	-23.038	2	0.00187882	0.00770514		0	0	0	0	Down-regulated	MHO_RS02005	contig_1	cds	453247	454215	-		lactate dehydrogenase	RefSeq:WP_036433373.1, SO:0001217, UniParc:UPI000513B640, UniRef:UniRef100_A0A2K9YTD1, UniRef:UniRef50_A0A2Z4LNL4, UniRef:UniRef90_D1J8E6, UserProtein:MHO_RS02005	WP_036433373.1	0001217	UPI000513B640	UniRef100_A0A2K9YTD1			MHO_3580		Ldh	Energy metabolism	L-lactate dehydrogenase	Ldh
MHOH34_02125	2-1	-1.59698	0.0693193	-23.038	2	0.00187882	0.00770514		0	0	0	0	Down-regulated	MHO_RS02005	contig_1	cds	453247	454215	-		lactate dehydrogenase	RefSeq:WP_036433373.1, SO:0001217, UniParc:UPI000513B640, UniRef:UniRef100_A0A2K9YTD1, UniRef:UniRef50_A0A2Z4LNL4, UniRef:UniRef90_D1J8E6, UserProtein:MHO_RS02005	WP_036433373.1	0001217	UPI000513B640	UniRef100_A0A2K9YTD1			MHO_3580		Ldh	Energy metabolism	L-lactate dehydrogenase	Ldh
MHOH34_02230	2-1	-1.59698	0.0693193	-23.038	2	0.00187882	0.00770514		0	0	0	0	Down-regulated	MHO_RS02005	contig_1	cds	487819	488787	-		lactate dehydrogenase	RefSeq:WP_036433373.1, SO:0001217, UniParc:UPI000513B640, UniRef:UniRef100_A0A2K9YTD1, UniRef:UniRef50_A0A2Z4LNL4, UniRef:UniRef90_D1J8E6, UserProtein:MHO_RS02005	WP_036433373.1	0001217	UPI000513B640	UniRef100_A0A2K9YTD1			MHO_3580		lactate dehydrogenase	Energy metabolism	lactate dehydrogenase
MHOH34_02335	2-1	-1.59698	0.0693193	-23.038	2	0.00187882	0.00770514		0	0	0	0	Down-regulated	MHO_RS02005	contig_1	cds	522391	523359	-		lactate dehydrogenase	RefSeq:WP_036433373.1, SO:0001217, UniParc:UPI000513B640, UniRef:UniRef100_A0A2K9YTD1, UniRef:UniRef50_A0A2Z4LNL4, UniRef:UniRef90_D1J8E6, UserProtein:MHO_RS02005	WP_036433373.1	0001217	UPI000513B640	UniRef100_A0A2K9YTD1			MHO_3580		lactate dehydrogenase	Energy metabolism	lactate dehydrogenase
MHOH34_01225	2-1	-1.60328	0.0821505	-19.5164	2	0.00261513	0.00838728		0.333333	0.333333	0	0	Down-regulated	MHO_RS05420	contig_1	cds	253496	254872	-	glyS	glycine--tRNA ligase	EC:6.1.1.14, RefSeq:WP_020002617.1, SO:0001217, UniParc:UPI0003703BB8, UniRef:UniRef100_A0A2K9YT68, UniRef:UniRef50_Q49Y08, UniRef:UniRef90_A0A454C9U3, UserProtein:MHO_RS05420	WP_020002617.1	0001217	UPI0003703BB8	UniRef100_A0A2K9YT68			MHO_2170	glycine--tRNA ligase	glyS	Translation	Glycine--tRNA ligase	GlyS
MHOH34_00200	2-1	-1.65462	0.0313303	-52.812	2	0.000358345	0.0049923		0.333333	0.333333	0	0	Down-regulated	MHO_RS00230	contig_1	cds	43087	43719	+	scpB	SMC-Scp complex subunit ScpB	KEGG:K05896, RefSeq:WP_012855318.1, SO:0001217, UniParc:UPI0001BC2042, UniRef:UniRef100_A0A454C936, UniRef:UniRef50_A0A454C936, UniRef:UniRef90_A0A454C936, UserProtein:MHO_RS00230	WP_012855318.1	0001217	UPI0001BC2042	UniRef100_A0A454C936		K05896	MHO_0410	SMC-Scp complex subunit ScpB	scpB	Cell division	Segregation and condensation protein	ScpB
MHOH34_02840	2-1	-1.66481	0.0787522	-21.1399	2	0.00223019	0.00770514		0.166667	0.166667	0	0	Down-regulated	MHO_RS02505	contig_1	cds	644461	645807	+	asnS	asparagine--tRNA ligase	EC:6.1.1.22, RefSeq:WP_036433019.1, SO:0001217, UniParc:UPI000513C917, UniRef:UniRef100_UPI000513C917, UniRef:UniRef50_B3PNG8, UniRef:UniRef90_D1J8N7, UserProtein:MHO_RS02505	WP_036433019.1	0001217	UPI000513C917	UniRef100_UPI000513C917			MHO_4490		asnS	Translation	Asparagine--tRNA ligase	AsnS
MHOH34_01890	2-1	-1.71258	0.0376897	-45.4391	2	0.000483978	0.00518654		0.0555556	0.0555556	0	0	Down-regulated	MHO_RS05530	contig_1	cds	389925	391979	-		hypothetical protein	RefSeq:WP_036433281.1, SO:0001217, UniParc:UPI00051360E4, UniRef:UniRef100_UPI00051360E4, UniRef:UniRef50_A0A2C9DYS2, UniRef:UniRef90_D1J8A2, UserProtein:MHO_RS05530	WP_036433281.1	0001217	UPI00051360E4	UniRef100_UPI00051360E4			MHO_3140		MHOH34_01890	Hypothetical protein	hypothetical protein
MHOH34_01615	2-1	-1.72351	0.0939259	-18.3496	2	0.00295676	0.00916132		0.277778	0.277778	0	0	Down-regulated	MHO_RS01545	contig_1	cds	338879	339076	-	rpmF	50S ribosomal protein L32	RefSeq:WP_012855546.1, SO:0001217, UniParc:UPI0000DB8019, UniRef:UniRef100_Q4A547, UniRef:UniRef50_Q4A6N8, UniRef:UniRef90_Q4A547, UserProtein:MHO_RS01545	WP_012855546.1	0001217	UPI0000DB8019	UniRef100_Q4A547			MHO_2710		rpmF	Ribosomal proteins	Large ribosomal subunit protein bL32	RpmF
MHOH34_00135	2-1	-1.75346	0.0669952	-26.1729	2	0.00145662	0.00694035		0.333333	0.333333	0	0	Down-regulated	MHO_RS00140	contig_1	cds	20864	22447	+	atpA	F0F1 ATP synthase subunit alpha	EC:7.1.2.2, RefSeq:WP_012855303.1, SO:0001217, UniParc:UPI0001BC1FD6, UniRef:UniRef100_A0A2K9YSA5, UniRef:UniRef50_P12405, UniRef:UniRef90_A0A2K9YSA5, UserProtein:MHO_RS00140	WP_012855303.1	0001217	UPI0001BC1FD6	UniRef100_A0A2K9YSA5			MHO_0240		atpA	ATP synthase		AtpA
MHOH34_00815	2-1	-1.75597	0.0289425	-60.6708	1	0.0104921	0.0200212		0.444444	0.277778	0	0.333333	Down-regulated	MHO_RS05270	contig_1	cds	164532	165497	+		hypothetical protein	RefSeq:WP_036432779.1, SO:0001217, UniParc:UPI000512B8F4, UniRef:UniRef100_UPI000512B8F4, UniRef:UniRef50_D1J7S9, UniRef:UniRef90_D1J7S9, UserProtein:MHO_RS05270	WP_036432779.1	0001217	UPI000512B8F4	UniRef100_UPI000512B8F4			MHO_1420	hypothetical protein	MHOH34_00815	Hypothetical protein	hypothetical protein
MHOH34_03260	2-1	-1.76134	0.0876058	-20.1053	2	0.00246474	0.00820454		0.166667	0.166667	0	0	Down-regulated	MHO_RS00005	contig_1	cds	754320	756299	-	yidC	membrane protein insertase YidC	RefSeq:WP_036433139.1, SO:0001217, UniParc:UPI000512D620, UniRef:UniRef100_UPI000512D620, UniRef:UniRef50_D1J7D8, UniRef:UniRef90_D1J7D8, UserProtein:MHO_RS00005	WP_036433139.1	0001217	UPI000512D620	UniRef100_UPI000512D620			MHO_0010		yidC	Targeting and insertion membrane proteins into the membrane	Membrane protein insertase YidC	YidC
MHOH34_00740	2-1	-1.87614	0.14157	-13.2524	2	0.00564576	0.0137444		0.166667	0.166667	0	0	Down-regulated	MHO_RS00740	contig_1	cds	157222	157692	+	greA	transcription elongation factor GreA	RefSeq:WP_012855412.1, SO:0001217, UniParc:UPI0001BC20F8, UniRef:UniRef100_A0A2K9YSV3, UniRef:UniRef50_B3PM73, UniRef:UniRef90_A0A2K9YSV3, UserProtein:MHO_RS00740	WP_012855412.1	0001217	UPI0001BC20F8	UniRef100_A0A2K9YSV3			MHO_1350	transcription elongation factor GreA	greA	Transcription	Transcription elongation factor GreA	GreA
MHOH34_01360	2-1	-1.89356	0.0246258	-76.8934	2	0.000169087	0.00448299		0.333333	0.333333	0	0	Down-regulated	MHO_RS01355	contig_1	cds	275521	276324	+		HAD family hydrolase	EC:3.1.3.-, RefSeq:WP_020002408.1, SO:0001217, UniParc:UPI00035E1854, UniRef:UniRef100_A0A454C9I8, UniRef:UniRef50_A0A077LBQ1, UniRef:UniRef90_D1J823, UserProtein:MHO_RS01355	WP_020002408.1	0001217	UPI00035E1854	UniRef100_A0A454C9I8			MHO_2360		HAD family hydrolase	Hydrolases	HAD family hydrolase
MHOH34_02100	2-1	-1.8997	0.0680358	-27.9221	2	0.00128018	0.00657245		0.333333	0.333333	0	0	Down-regulated	MHO_RS05605	contig_1	cds	439089	447464	-		ABC transporter permease	RefSeq:WP_036433380.1, SO:0001217, UniParc:UPI000513437E, UniRef:UniRef100_UPI000513437E, UniRef:UniRef50_A0A0C6G6K9, UniRef:UniRef90_D1J8E1, UserProtein:MHO_RS05605	WP_036433380.1	0001217	UPI000513437E	UniRef100_UPI000513437E			MHO_3530		ABC transporter permease	Transport	ABC transporter permease
MHOH34_02100	2-1	-1.8997	0.0680358	-27.9221	2	0.00128018	0.00657245		0.333333	0.333333	0	0	Down-regulated	MHO_RS05605	contig_1	cds	439089	447464	-		ABC transporter permease	RefSeq:WP_036433380.1, SO:0001217, UniParc:UPI000513437E, UniRef:UniRef100_UPI000513437E, UniRef:UniRef50_A0A0C6G6K9, UniRef:UniRef90_D1J8E1, UserProtein:MHO_RS05605	WP_036433380.1	0001217	UPI000513437E	UniRef100_UPI000513437E			MHO_3530		ABC transporter permease	Transport	ABC transporter permease
MHOH34_02100	2-1	-1.8997	0.0680358	-27.9221	2	0.00128018	0.00657245		0.333333	0.333333	0	0	Down-regulated	MHO_RS05605	contig_1	cds	439089	447464	-		ABC transporter permease	RefSeq:WP_036433380.1, SO:0001217, UniParc:UPI000513437E, UniRef:UniRef100_UPI000513437E, UniRef:UniRef50_A0A0C6G6K9, UniRef:UniRef90_D1J8E1, UserProtein:MHO_RS05605	WP_036433380.1	0001217	UPI000513437E	UniRef100_UPI000513437E			MHO_3530		ABC transporter permease	Transport	ABC transporter permease
MHOH34_02205	2-1	-1.8997	0.0680358	-27.9221	2	0.00128018	0.00657245		0.333333	0.333333	0	0	Down-regulated	MHO_RS05605	contig_1	cds	473661	482036	-		ABC transporter permease	RefSeq:WP_036433380.1, SO:0001217, UniParc:UPI000513437E, UniRef:UniRef100_UPI000513437E, UniRef:UniRef50_A0A0C6G6K9, UniRef:UniRef90_D1J8E1, UserProtein:MHO_RS05605	WP_036433380.1	0001217	UPI000513437E	UniRef100_UPI000513437E			MHO_3530		ABC transporter permease	Transport	ABC transporter permease
MHOH34_02310	2-1	-1.8997	0.0680358	-27.9221	2	0.00128018	0.00657245		0.333333	0.333333	0	0	Down-regulated	MHO_RS05605	contig_1	cds	508233	516608	-		ABC transporter permease	RefSeq:WP_036433380.1, SO:0001217, UniParc:UPI000513437E, UniRef:UniRef100_UPI000513437E, UniRef:UniRef50_A0A0C6G6K9, UniRef:UniRef90_D1J8E1, UserProtein:MHO_RS05605	WP_036433380.1	0001217	UPI000513437E	UniRef100_UPI000513437E			MHO_3530		ABC transporter permease	Transport	ABC transporter permease
MHOH34_01280	2-1	-1.95611	0.0690961	-28.31	2	0.0012454	0.00657245		0.333333	0.333333	0	0	Down-regulated	MHO_RS01275	contig_1	cds	263488	264633	-	ftsZ	cell division protein FtsZ	RefSeq:WP_020002414.1, SO:0001217, UniParc:UPI00036AB532, UniRef:UniRef100_A0A2K9YSW7, UniRef:UniRef50_A0A0C6G6E8, UniRef:UniRef90_D1J814, UserProtein:MHO_RS01275	WP_020002414.1	0001217	UPI00036AB532	UniRef100_A0A2K9YSW7			MHO_2270		ftsZ	Cell division	cell division protein FtsZ
MHOH34_00585	2-1	-1.95897	0.0465038	-42.1248	2	0.000563063	0.00538914		0.166667	0.166667	0	0	Down-regulated	MHO_RS00585	contig_1	cds	126245	127984	-	thrS	threonine--tRNA ligase	EC:6.1.1.3, RefSeq:WP_036432747.1, SO:0001217, UniParc:UPI000513258F, UniRef:UniRef100_UPI000513258F, UniRef:UniRef50_Q98PH6, UniRef:UniRef90_D1J7P2, UserProtein:MHO_RS00585	WP_036432747.1	0001217	UPI000513258F	UniRef100_UPI000513258F			MHO_1050	threonine--tRNA ligase	thrS	Translation		ThrS
MHOH34_01395	2-1	-1.96643	0.15562	-12.6361	2	0.00620466	0.0144063		0.333333	0.333333	0	0	Down-regulated		contig_1	cds	285719	286342	-		Lipoprotein	RefSeq:WP_036432902.1, SO:0001217, UniParc:UPI000513AD36, UniRef:UniRef100_UPI000513AD36, UniRef:UniRef50_A0A454CAB9, UniRef:UniRef90_A0A454CAB9	WP_036432902.1	0001217	UPI000513AD36	UniRef100_UPI000513AD36				variable surface lipoprotein	Lipoprotein	Lipoproteins	Lipoprotein
MHOH34_02135	2-1	-1.97498	0.160029	-12.3414	0				0.444444	0.111111	0	0.666667	Unchanged	MHO_RS02015	contig_1	cds	455517	455852	-		S1 RNA-binding domain-containing protein	RefSeq:WP_012855634.1, SO:0001217, UniParc:UPI0001BC2381, UniRef:UniRef100_A0A2K9YTD5, UniRef:UniRef50_A0A0C6FYL5, UniRef:UniRef90_A0A2K9YTD5, UserProtein:MHO_RS02015	WP_012855634.1	0001217	UPI0001BC2381	UniRef100_A0A2K9YTD5			MHO_3600		RpsA	Ribosomal proteins	30S ribosomal protein S1	RpsA
MHOH34_02240	2-1	-1.97498	0.160029	-12.3414	0				0.444444	0.111111	0	0.666667	Unchanged	MHO_RS02015	contig_1	cds	490089	490424	-		S1 RNA-binding domain-containing protein	RefSeq:WP_012855634.1, SO:0001217, UniParc:UPI0001BC2381, UniRef:UniRef100_A0A2K9YTD5, UniRef:UniRef50_A0A0C6FYL5, UniRef:UniRef90_A0A2K9YTD5, UserProtein:MHO_RS02015	WP_012855634.1	0001217	UPI0001BC2381	UniRef100_A0A2K9YTD5			MHO_3600		S1 RNA-binding domain-containing protein	RNA processing	S1 RNA-binding domain-containing protein
MHOH34_02345	2-1	-1.97498	0.160029	-12.3414	0				0.444444	0.111111	0	0.666667	Unchanged	MHO_RS02015	contig_1	cds	524661	524996	-		S1 RNA-binding domain-containing protein	RefSeq:WP_012855634.1, SO:0001217, UniParc:UPI0001BC2381, UniRef:UniRef100_A0A2K9YTD5, UniRef:UniRef50_A0A0C6FYL5, UniRef:UniRef90_A0A2K9YTD5, UserProtein:MHO_RS02015	WP_012855634.1	0001217	UPI0001BC2381	UniRef100_A0A2K9YTD5			MHO_3600		S1 RNA-binding domain-containing protein	RNA processing	S1 RNA-binding domain-containing protein
MHOH34_01135	2-1	-2.01973	0.0230058	-87.7922	2	0.000129719	0.00448299		0.333333	0.333333	0	0	Down-regulated	MHO_RS01120	contig_1	cds	233121	233918	+		energy-coupling factor transporter ATPase	RefSeq:WP_036432852.1, SO:0001217, UniParc:UPI000512B39E, UniRef:UniRef100_A0A454C9E2, UniRef:UniRef50_Q98QH5, UniRef:UniRef90_A0A6A8Q101, UserProtein:MHO_RS01120	WP_036432852.1	0001217	UPI000512B39E	UniRef100_A0A454C9E2			MHO_1970	energy-coupling factor transporter ATPase	CbiO1	Transport	Energy-coupling factor transporter ATP-binding protein EcfA1	CbiO1
MHOH34_02630	2-1	-2.02989	0.0952611	-21.3087	2	0.00219511	0.00770514		0.222222	0.222222	0	0	Down-regulated	MHO_RS02290	contig_1	cds	594576	595364	-	grpE	nucleotide exchange factor GrpE	RefSeq:WP_020002541.1, SO:0001217, UniParc:UPI00037EA5CB, UniRef:UniRef100_A0A6A8Q0Q7, UniRef:UniRef50_D1J8J6, UniRef:UniRef90_D1J8J6, UserProtein:MHO_RS02290	WP_020002541.1	0001217	UPI00037EA5CB	UniRef100_A0A6A8Q0Q7			MHO_4080		grpE	Stress response	Protein GrpE	GrpE
MHOH34_02860	2-1	-2.05204	0.208062	-9.86266	2	0.0101246	0.0196822		0.277778	0.277778	0	0	Down-regulated	MHO_RS05785	contig_1	cds	649833	651383	+		hypothetical protein	RefSeq:WP_036433026.1, SO:0001217, UniParc:UPI000512A0F2, UniRef:UniRef100_UPI000512A0F2, UniRef:UniRef50_D1J8P1, UniRef:UniRef90_D1J8P1, UserProtein:MHO_RS05785	WP_036433026.1	0001217	UPI000512A0F2	UniRef100_UPI000512A0F2			MHO_4530		MHOH34_02860	Hypothetical protein	hypothetical protein
MHOH34_02865	2-1	-2.12577	0.0578933	-36.7187	2	0.000740869	0.00600104		0	0	0	0	Down-regulated	MHO_RS02530	contig_1	cds	651433	653340	+		M13-type metalloendopeptidase	EC:3.4.24.-, RefSeq:WP_036433028.1, SO:0001217, UniParc:UPI000512BB7A, UniRef:UniRef100_UPI000512BB7A, UniRef:UniRef50_A0A449BHI7, UniRef:UniRef90_D1J8P2, UserProtein:MHO_RS02530	WP_036433028.1	0001217	UPI000512BB7A	UniRef100_UPI000512BB7A			MHO_4540		PepO	Proteases		PepO
MHOH34_02045	2-1	-2.15368	0.0306459	-70.2763	2	0.000202419	0.00448299		0.333333	0.333333	0	0	Down-regulated	MHO_RS05585	contig_1	cds	423097	424518	-		hypothetical protein	RefSeq:WP_047207709.1, SO:0001217, UniParc:UPI000640139B, UniRef:UniRef100_UPI000640139B, UniRef:UniRef50_D1J8D2, UniRef:UniRef90_D1J8D2, UserProtein:MHO_RS05585	WP_047207709.1	0001217	UPI000640139B	UniRef100_UPI000640139B			MHO_3440		MHOH34_02045	Hypothetical protein	hypothetical protein
MHOH34_03155	2-1	-2.16024	0.170364	-12.6801	2	0.00616204	0.0144063		0.333333	0.333333	0	0	Down-regulated	MHO_RS02850	contig_1	cds	726175	726663	+		hypothetical protein	RefSeq:WP_036433110.1, SO:0001217, UniParc:UPI000512AD2D, UniRef:UniRef100_A0A7Z3HZ08, UniRef:UniRef50_D1J8V3, UniRef:UniRef90_D1J8V3, UserProtein:MHO_RS02850	WP_036433110.1	0001217	UPI000512AD2D	UniRef100_A0A7Z3HZ08			MHO_5160		MHOH34_03155	Hypothetical protein	hypothetical protein
MHOH34_01670	2-1	-2.21847	0.00845407	-262.415	0				0.416667	0.0833333	0	0.666667	Unchanged	MHO_RS01605	contig_1	cds	345635	345982	-	rplR	50S ribosomal protein L18	RefSeq:WP_012855558.1, SO:0001217, UniParc:UPI0001BC2248, UniRef:UniRef100_A0A2K9YT35, UniRef:UniRef50_A0A448ZY33, UniRef:UniRef90_A0A2K9YT35, UserProtein:MHO_RS01605	WP_012855558.1	0001217	UPI0001BC2248	UniRef100_A0A2K9YT35			MHO_2820		rplR	Ribosomal proteins	Large ribosomal subunit protein uL18	RplR
MHOH34_00450	2-1	-2.28938	0.271055	-8.44621	2	0.0137297	0.0237519		0.166667	0.166667	0	0	Down-regulated	MHO_RS00455	contig_1	cds	103416	104066	-		hypothetical protein	RefSeq:WP_036432703.1, SO:0001217, UniParc:UPI000513B7BD, UniRef:UniRef100_UPI000513B7BD, UniRef:UniRef50_D1J7L9, UniRef:UniRef90_D1J7L9, UserProtein:MHO_RS00455	WP_036432703.1	0001217	UPI000513B7BD	UniRef100_UPI000513B7BD			MHO_0820		MHOH34_00450	Hypothetical protein	hypothetical protein
MHOH34_01755	2-1	-2.33729	0.0617386	-37.8579	1	0.0168121	0.0273969		0.388889	0.222222	0	0.333333	Down-regulated	MHO_RS01690	contig_1	cds	353985	354290	-	rpsJ	30S ribosomal protein S10	RefSeq:WP_036433330.1, SO:0001217, UniParc:UPI00051394B6, UniRef:UniRef100_A0A2K9YTF7, UniRef:UniRef50_Q4A5C0, UniRef:UniRef90_A0A2K9YTF7, UserProtein:MHO_RS01690	WP_036433330.1	0001217	UPI00051394B6	UniRef100_A0A2K9YTF7			MHO_2990		rpsJ	Ribosomal proteins		RpsJ
MHOH34_01290	2-1	-2.37062	0.0508982	-46.5756	2	0.000460662	0.00518654		0.333333	0.333333	0	0	Down-regulated	MHO_RS01285	contig_1	cds	265713	266615	-	rsmH	16S rRNA (cytosine(1402)-N(4))-methyltransferase RsmH	EC:2.1.1.199, RefSeq:WP_012855506.1, SO:0001217, UniParc:UPI0001BC21EA, UniRef:UniRef100_A0A2K9YT45, UniRef:UniRef50_Q6KHR2, UniRef:UniRef90_A0A2K9YT45, UserProtein:MHO_RS01285	WP_012855506.1	0001217	UPI0001BC21EA	UniRef100_A0A2K9YT45			MHO_2290		rsmH	rRNA processing	Ribosomal RNA small subunit methyltransferase H	MraW
MHOH34_02075	2-1	-2.40046	0.123187	-19.4863	2	0.00262318	0.00838728		0.277778	0.277778	0	0	Down-regulated	MHO_RS01955	contig_1	cds	432915	433235	-		HIT family protein	EC:2.1.1.-, RefSeq:WP_036433389.1, SO:0001217, UniParc:UPI000513A6A8, UniRef:UniRef100_A0A454CAK3, UniRef:UniRef50_P32083, UniRef:UniRef90_A0A2K9YTB7, UserProtein:MHO_RS01955	WP_036433389.1	0001217	UPI000513A6A8	UniRef100_A0A454CAK3			MHO_3480		HIT family protein	Unknown	HIT family protein
MHOH34_02075	2-1	-2.40046	0.123187	-19.4863	2	0.00262318	0.00838728		0.277778	0.277778	0	0	Down-regulated	MHO_RS01955	contig_1	cds	432915	433235	-		HIT family protein	EC:2.1.1.-, RefSeq:WP_036433389.1, SO:0001217, UniParc:UPI000513A6A8, UniRef:UniRef100_A0A454CAK3, UniRef:UniRef50_P32083, UniRef:UniRef90_A0A2K9YTB7, UserProtein:MHO_RS01955	WP_036433389.1	0001217	UPI000513A6A8	UniRef100_A0A454CAK3			MHO_3480		HIT family protein	Unknown	HIT family protein
MHOH34_02075	2-1	-2.40046	0.123187	-19.4863	2	0.00262318	0.00838728		0.277778	0.277778	0	0	Down-regulated	MHO_RS01955	contig_1	cds	432915	433235	-		HIT family protein	EC:2.1.1.-, RefSeq:WP_036433389.1, SO:0001217, UniParc:UPI000513A6A8, UniRef:UniRef100_A0A454CAK3, UniRef:UniRef50_P32083, UniRef:UniRef90_A0A2K9YTB7, UserProtein:MHO_RS01955	WP_036433389.1	0001217	UPI000513A6A8	UniRef100_A0A454CAK3			MHO_3480		Hit	Nucleoside metabolism	Diadenosine tetraphosphate (Ap4A) hydrolase	Hit
MHOH34_02180	2-1	-2.40046	0.123187	-19.4863	2	0.00262318	0.00838728		0.277778	0.277778	0	0	Down-regulated	MHO_RS01955	contig_1	cds	467487	467807	-		HIT family protein	EC:2.1.1.-, RefSeq:WP_036433389.1, SO:0001217, UniParc:UPI000513A6A8, UniRef:UniRef100_A0A454CAK3, UniRef:UniRef50_P32083, UniRef:UniRef90_A0A2K9YTB7, UserProtein:MHO_RS01955	WP_036433389.1	0001217	UPI000513A6A8	UniRef100_A0A454CAK3			MHO_3480		HIT family protein	Hypothetical protein	hypothetical protein
MHOH34_02285	2-1	-2.40046	0.123187	-19.4863	2	0.00262318	0.00838728		0.277778	0.277778	0	0	Down-regulated	MHO_RS01955	contig_1	cds	502059	502379	-		HIT family protein	EC:2.1.1.-, RefSeq:WP_036433389.1, SO:0001217, UniParc:UPI000513A6A8, UniRef:UniRef100_A0A454CAK3, UniRef:UniRef50_P32083, UniRef:UniRef90_A0A2K9YTB7, UserProtein:MHO_RS01955	WP_036433389.1	0001217	UPI000513A6A8	UniRef100_A0A454CAK3			MHO_3480		HIT family protein	Unknown	HIT family protein
MHOH34_00320	2-1	-2.40592	0.144094	-16.6969	2	0.0035678	0.0103644		0.222222	0.222222	0	0	Down-regulated	MHO_RS00330	contig_1	cds	75568	77193	-	argS	arginine--tRNA ligase	EC:6.1.1.19, KEGG:K01887, RefSeq:WP_049780777.1, SO:0001217, UniParc:UPI000311D486, UniRef:UniRef100_A0A454C938, UniRef:UniRef50_B3PM19, UniRef:UniRef90_A0A454C938, UserProtein:MHO_RS00330	WP_049780777.1	0001217	UPI000311D486	UniRef100_A0A454C938		K01887	MHO_0600	Arginyl-tRNA synthetase	argS	Translation	Arginine--tRNA ligase	ArgS
MHOH34_03225	2-1	-2.4186	0.102149	-23.6771	2	0.00177903	0.00758427		0.277778	0.277778	0	0	Down-regulated	MHO_RS05890	contig_1	cds	746472	747449	+	nrnA	bifunctional oligoribonuclease/PAP phosphatase NrnA	EC:3.1.3.7, RefSeq:WP_026365106.1, SO:0001217, UniParc:UPI0003A36A50, UniRef:UniRef100_A0A6A8PYV5, UniRef:UniRef50_A0A448ZWJ5, UniRef:UniRef90_A0A454CAC8, UserProtein:MHO_RS05890	WP_026365106.1	0001217	UPI0003A36A50	UniRef100_A0A6A8PYV5			MHO_5310		nrnA	Phosphatases	bifunctional oligoribonuclease/PAP phosphatase NrnA	NrnA
MHOH34_01180	2-1	-2.46968	0.21187	-11.6566	2	0.00727938	0.0155166		0.333333	0.333333	0	0	Down-regulated	MHO_RS05400	contig_1	cds	243117	243686	+		hypothetical protein	RefSeq:WP_012855483.1, SO:0001217, UniParc:UPI0001BC219F, UniRef:UniRef100_A0A2K9YT93, UniRef:UniRef50_A0A2K9YT93, UniRef:UniRef90_A0A2K9YT93, UserProtein:MHO_RS05400	WP_012855483.1	0001217	UPI0001BC219F	UniRef100_A0A2K9YT93			MHO_2060	hypothetical protein	MHOH34_01180	Hypothetical protein	hypothetical protein
MHOH34_02565	2-1	-2.48942	0.118042	-21.0892	2	0.00224088	0.00770514		0.333333	0.333333	0	0	Down-regulated	MHO_RS02225	contig_1	cds	577272	578357	-		M42 family metallopeptidase	RefSeq:WP_020002292.1, SO:0001217, UniParc:UPI00036F65F0, UniRef:UniRef100_A0A454CAL1, UniRef:UniRef50_A0A449AWH0, UniRef:UniRef90_A0A454CAL1, UserProtein:MHO_RS02225	WP_020002292.1	0001217	UPI00036F65F0	UniRef100_A0A454CAL1			MHO_3980		YtoP	Proteases	aminopeptidase	YtoP
MHOH34_00430	2-1	-2.54928	0.112955	-22.569	2	0.00195749	0.00770514		0.166667	0.166667	0	0	Down-regulated	MHO_RS00440	contig_1	cds	99259	101421	-		P80 family lipoprotein	RefSeq:WP_036432699.1, SO:0001217, UniParc:UPI0005130162, UniRef:UniRef100_UPI0005130162, UniRef:UniRef50_D1J7L6, UniRef:UniRef90_D1J7L6, UserProtein:MHO_RS00440	WP_036432699.1	0001217	UPI0005130162	UniRef100_UPI0005130162			MHO_0790		P80 family lipoprotein	Lipoproteins	P80 family lipoprotein
MHOH34_00610	2-1	-2.6413	0.160968	-16.4088	2	0.00369346	0.0104939		0.166667	0.166667	0	0	Down-regulated	MHO_RS00610	contig_1	cds	134962	135519	-	def	peptide deformylase	EC:3.5.1.88, RefSeq:WP_012855387.1, SO:0001217, UniParc:UPI0001BC20BA, UniRef:UniRef100_A0A2K9YSV5, UniRef:UniRef50_Q98PN3, UniRef:UniRef90_A0A2K9YSV5, UserProtein:MHO_RS00610	WP_012855387.1	0001217	UPI0001BC20BA	UniRef100_A0A2K9YSV5			MHO_1100	peptide deformylase	def	Translation	Peptide deformylase	Def
MHOH34_02905	2-1	-2.78197	0.0202607	-137.309	2	5.30359e-05	0.00313707		0.333333	0.333333	0	0	Down-regulated	MHO_RS02570	contig_1	cds	660589	661317	+	pyrH	UMP kinase	EC:2.7.4.22, KEGG:K09903, RefSeq:WP_012855734.1, SO:0001217, UniParc:UPI0001BC24AF, UniRef:UniRef100_A0A454CA91, UniRef:UniRef50_Q600A4, UniRef:UniRef90_A0A454CA91, UserProtein:MHO_RS02570	WP_012855734.1	0001217	UPI0001BC24AF	UniRef100_A0A454CA91		K09903	MHO_4600		pyrH	Nucleoside metabolism	Uridylate kinase	PyrH
MHOH34_03210	2-1	-2.7914	0.0536941	-51.9872	2	0.0003698	0.0049923		0.333333	0.333333	0	0	Down-regulated	MHO_RS02910	contig_1	cds	743724	744065	+	rbfA	30S ribosome-binding factor RbfA	KEGG:K02834, RefSeq:WP_036433126.1, SO:0001217, UniParc:UPI0005144493, UniRef:UniRef100_UPI0005144493, UniRef:UniRef50_A0A0C6G6H1, UniRef:UniRef90_A0A2K9YU70, UserProtein:MHO_RS02910	WP_036433126.1	0001217	UPI0005144493	UniRef100_UPI0005144493		K02834	MHO_5280		rbfA	Ribosome biogenesis	Ribosome-binding factor A	RbfA
MHOH34_01765	2-1	-2.79936	0.0602073	-46.4955	2	0.000462251	0.00518654		0.166667	0.166667	0	0	Down-regulated	MHO_RS01700	contig_1	cds	356983	359373	+		phosphoketolase family protein	RefSeq:WP_012855577.1, SO:0001217, UniParc:UPI0001BC22A8, UniRef:UniRef100_D1J889, UniRef:UniRef50_Q9CFH4, UniRef:UniRef90_D1J889, UserProtein:MHO_RS01700	WP_012855577.1	0001217	UPI0001BC22A8	UniRef100_D1J889			MHO_3010		Xfp	Energy metabolism	xfp	Xfp
MHOH34_02680	2-1	-2.82683	0.0430225	-65.7058	2	0.000231548	0.00448299		0.333333	0.333333	0	0	Down-regulated	MHO_RS02340	contig_1	cds	604071	605504	-	proS	proline--tRNA ligase	EC:6.1.1.15, RefSeq:WP_036432975.1, SO:0001217, UniParc:UPI0005143547, UniRef:UniRef100_UPI0005143547, UniRef:UniRef50_Q98R27, UniRef:UniRef90_A0A454CA19, UserProtein:MHO_RS02340	WP_036432975.1	0001217	UPI0005143547	UniRef100_UPI0005143547			MHO_4160		proS	Translation	Proline--tRNA ligase	ProS
MHOH34_01790	2-1	-2.86461	0.164388	-17.4259	2	0.00327695	0.00971096		0.222222	0.222222	0	0	Down-regulated	MHO_RS01725	contig_1	cds	363804	366221	-	leuS	leucine--tRNA ligase	EC:6.1.1.4, RefSeq:WP_036433312.1, SO:0001217, UniParc:UPI000513143C, UniRef:UniRef100_UPI0018AFDB4D, UniRef:UniRef50_Q6MSR0, UniRef:UniRef90_D1J894, UserProtein:MHO_RS01725	WP_036433312.1	0001217	UPI000513143C	UniRef100_UPI0018AFDB4D			MHO_3060		leuS	Translation	Leucine--tRNA ligase	LeuS
MHOH34_02460	2-1	-2.885	0.0162363	-177.688	1	0.00358276	0.0103644		0.388889	0.222222	0	0.333333	Down-regulated	MHO_RS05665	contig_1	cds	554819	555625	+		hypothetical protein	RefSeq:WP_036432613.1, SO:0001217, UniParc:UPI0005139321, UniRef:UniRef100_UPI0005139321, UniRef:UniRef50_P43056, UniRef:UniRef90_P43056, UserProtein:MHO_RS05665	WP_036432613.1	0001217	UPI0005139321	UniRef100_UPI0005139321			MHO_3790		MHOH34_02460	Hypothetical protein	hypothetical protein
MHOH34_00390	2-1	-3.11117	0.0158459	-196.34	2	2.59398e-05	0.00210113		0.333333	0.333333	0	0	Down-regulated	MHO_RS05185	contig_1	cds	88047	90146	+		P80 family lipoprotein	RefSeq:WP_036432679.1, SO:0001217, UniParc:UPI0005131BF6, UniRef:UniRef100_UPI0005131BF6, UniRef:UniRef50_D1J7K9, UniRef:UniRef90_D1J7K9, UserProtein:MHO_RS05185	WP_036432679.1	0001217	UPI0005131BF6	UniRef100_UPI0005131BF6			MHO_0720		P80 family lipoprotein	Hypothetical protein	hypothetical protein
MHOH34_00365	2-1	-3.20861	0.459483	-6.98309	2	0.0198971	0.0311936		0.333333	0.333333	0	0	Down-regulated	MHO_RS05180	contig_1	cds	84006	84263	-		hypothetical protein	RefSeq:WP_036432670.1, SO:0001217, UniParc:UPI0005145A52, UniRef:UniRef100_UPI0005145A52, UniRef:UniRef50_N9VBR1, UniRef:UniRef90_A0A2K9YSQ6, UserProtein:MHO_RS05180	WP_036432670.1	0001217	UPI0005145A52	UniRef100_UPI0005145A52			MHO_0680		MHOH34_00365	Hypothetical protein	hypothetical protein
MHOH34_00115	2-1	-3.45822	0.0876032	-39.4759	2	0.000641088	0.00556372		0.25	0.25	0	0	Down-regulated	MHO_RS05085	contig_1	cds	18551	19405	+		F0F1 ATP synthase subunit A	EC:7.1.2.2, RefSeq:WP_020002439.1, SO:0001217, UniParc:UPI00036F6F55, UniRef:UniRef100_A0A2K9YSL5, UniRef:UniRef50_A0A2K9YSL5, UniRef:UniRef90_A0A2K9YSL5, UserProtein:MHO_RS05085	WP_020002439.1	0001217	UPI00036F6F55	UniRef100_A0A2K9YSL5			MHO_0200		AtpB	ATP synthase		AtpB
MHOH34_02130	2-1	-3.48257	0.0368645	-94.4693	0				0.444444	0.111111	0	0.666667	Unchanged	MHO_RS02010	contig_1	cds	454208	455527	-		hypothetical protein	RefSeq:WP_036433371.1, SO:0001217, UniParc:UPI000513AEE2, UniRef:UniRef100_UPI000513AEE2, UniRef:UniRef50_D1J8E7, UniRef:UniRef90_D1J8E7, UserProtein:MHO_RS02010	WP_036433371.1	0001217	UPI000513AEE2	UniRef100_UPI000513AEE2			MHO_3590		Pgi	Energy metabolism	Glucose-6-phosphate isomerase	Pgi
MHOH34_02130	2-1	-3.48257	0.0368645	-94.4693	0				0.444444	0.111111	0	0.666667	Unchanged	MHO_RS02010	contig_1	cds	454208	455527	-		hypothetical protein	RefSeq:WP_036433371.1, SO:0001217, UniParc:UPI000513AEE2, UniRef:UniRef100_UPI000513AEE2, UniRef:UniRef50_D1J8E7, UniRef:UniRef90_D1J8E7, UserProtein:MHO_RS02010	WP_036433371.1	0001217	UPI000513AEE2	UniRef100_UPI000513AEE2			MHO_3590		Pgi	Energy metabolism	Glucose-6-phosphate isomerase	Pgi
MHOH34_02130	2-1	-3.48257	0.0368645	-94.4693	0				0.444444	0.111111	0	0.666667	Unchanged	MHO_RS02010	contig_1	cds	454208	455527	-		hypothetical protein	RefSeq:WP_036433371.1, SO:0001217, UniParc:UPI000513AEE2, UniRef:UniRef100_UPI000513AEE2, UniRef:UniRef50_D1J8E7, UniRef:UniRef90_D1J8E7, UserProtein:MHO_RS02010	WP_036433371.1	0001217	UPI000513AEE2	UniRef100_UPI000513AEE2			MHO_3590		Pgi	Energy metabolism	Glucose-6-phosphate isomerase	Pgi
MHOH34_02235	2-1	-3.48257	0.0368645	-94.4693	0				0.444444	0.111111	0	0.666667	Unchanged	MHO_RS02010	contig_1	cds	488780	490099	-		hypothetical protein	RefSeq:WP_036433371.1, SO:0001217, UniParc:UPI000513AEE2, UniRef:UniRef100_UPI000513AEE2, UniRef:UniRef50_D1J8E7, UniRef:UniRef90_D1J8E7, UserProtein:MHO_RS02010	WP_036433371.1	0001217	UPI000513AEE2	UniRef100_UPI000513AEE2			MHO_3590		MHOH34_02235	Hypothetical protein	hypothetical protein
MHOH34_02340	2-1	-3.48257	0.0368645	-94.4693	0				0.444444	0.111111	0	0.666667	Unchanged	MHO_RS02010	contig_1	cds	523352	524671	-		hypothetical protein	RefSeq:WP_036433371.1, SO:0001217, UniParc:UPI000513AEE2, UniRef:UniRef100_UPI000513AEE2, UniRef:UniRef50_D1J8E7, UniRef:UniRef90_D1J8E7, UserProtein:MHO_RS02010	WP_036433371.1	0001217	UPI000513AEE2	UniRef100_UPI000513AEE2			MHO_3590		MHOH34_02340	Hypothetical protein	hypothetical protein
MHOH34_00735	2-1	-3.78441	0.0168869	-224.104	2	1.99108e-05	0.00210113		0.333333	0.333333	0	0	Down-regulated	MHO_RS00735	contig_1	cds	156503	157222	+		hypothetical protein	RefSeq:WP_012855411.1, SO:0001217, UniParc:UPI0001BC20F7, UniRef:UniRef100_D1J7S1, UniRef:UniRef50_D1J7S1, UniRef:UniRef90_D1J7S1, UserProtein:MHO_RS00735	WP_012855411.1	0001217	UPI0001BC20F7	UniRef100_D1J7S1			MHO_1340	hypothetical protein	MHOH34_00735	Hypothetical protein	hypothetical protein
MHOH34_01905	2-1	-3.97197	0.0409969	-96.8846	1	0.00657068	0.0145611		0.388889	0.222222	0	0.333333	Down-regulated	MHO_RS01790	contig_1	cds	393330	393833	-		DUF2714 domain-containing protein	RefSeq:WP_036433275.1, SO:0001217, UniParc:UPI000512A92B, UniRef:UniRef100_UPI000512A92B, UniRef:UniRef50_A0A2K9YT96, UniRef:UniRef90_A0A2K9YT96, UserProtein:MHO_RS01790	WP_036433275.1	0001217	UPI000512A92B	UniRef100_UPI000512A92B			MHO_3170		DUF2714 domain-containing protein	Lipoproteins	DUF2714 domain-containing protein
MHOH34_00330	2-1	-4.01252	0.0628196	-63.8737	2	0.000245017	0.00448299		0.333333	0.333333	0	0	Down-regulated	MHO_RS00340	contig_1	cds	78459	79151	+	rlmB	23S rRNA (guanosine(2251)-2'-O)-methyltransferase RlmB	RefSeq:WP_012855339.1, SO:0001217, UniParc:UPI0001BC207F, UniRef:UniRef100_A0A454C926, UniRef:UniRef50_Q6KIE3, UniRef:UniRef90_A0A454C926, UserProtein:MHO_RS00340	WP_012855339.1	0001217	UPI0001BC207F	UniRef100_A0A454C926			MHO_0620	23S rRNA (guanosine(2251)-2-O)-methyltransferase RlmB	rlmB	DNA methylation	Belongs to the class IV-like SAM-binding methyltransferase superfamily. RNA methyltransferase TrmH family	SpoU
MHOH34_03240	2-1	-4.50117	0.0100503	-447.866	0				0.444444	0.111111	0	0.666667	Unchanged	MHO_RS02935	contig_1	cds	751635	752276	-		hypothetical protein	RefSeq:WP_020002374.1, SO:0001217, UniParc:UPI0003671C36, UniRef:UniRef100_UPI0003671C36, UniRef:UniRef50_A0A501X7R6, UniRef:UniRef90_D1J8X0, UserProtein:MHO_RS02935	WP_020002374.1	0001217	UPI0003671C36	UniRef100_UPI0003671C36			MHO_5330		MHOH34_03240	Hypothetical protein	hypothetical protein
MHOH34_01575	2-1	-4.98164	0.17967	-27.7265	2	0.00129826	0.00657245		0.277778	0.277778	0	0	Down-regulated		contig_1	cds	323380	324084	+		Lipoprotein	RefSeq:WP_036432524.1, SO:0001217, UniParc:UPI000512F7D1, UniRef:UniRef100_A0A454C9U0, UniRef:UniRef50_A0A454C9U0, UniRef:UniRef90_A0A454C9U0	WP_036432524.1	0001217	UPI000512F7D1	UniRef100_A0A454C9U0				hypothetical protein	Lipoprotein	Lipoproteins	Lipoprotein
MHOH34_01620	2-1	-5.65928	0.0602945	-93.8605	2	0.000113491	0.00448299		0.277778	0.277778	0	0	Down-regulated	MHO_RS01550	contig_1	cds	339101	339466	-	rplQ	50S ribosomal protein L17	GO:0003735, GO:0005840, GO:0006412, GO:1990904, KEGG:K02879, RefSeq:WP_012855547.1, SO:0001217, UniParc:UPI0000DB8018, UniRef:UniRef100_Q4A548, UniRef:UniRef50_Q98Q09, UniRef:UniRef90_Q4A548, UserProtein:MHO_RS01550	WP_012855547.1	0001217	UPI0000DB8018	UniRef100_Q4A548	0003735	K02879	MHO_2720		rplQ	Ribosomal proteins	Large ribosomal subunit protein bL17	RplQ

## Sheet: MHO43_MHO34_diff
ID	Label	log2FC	SE	Tvalue	DF	pvalue	adj.pvalue	issue	MissingPercentage	ImputationPercentage	X1	X2	Expression	UserProtein	Sequence.Id	Type	Start	Stop	Strand	Gene	Product	DbXrefs	RefSeq	SO	UniParc	UniRef	GO	KEGG	OldUserProtein	BLAST	Protein	Function	protein	gene
MHOH34_00010	2-1	2.37081	0.0421035	56.3092	2	0.000315236	0.0142012		0	0	0	0	Up-regulated	MHO_RS05045	contig_1	cds	1408	2505	+	dnaN	DNA polymerase III subunit beta	EC:2.7.7.7, RefSeq:WP_012855286.1, SO:0001217, UniParc:UPI0001BC1FC3, UniRef:UniRef100_A0A454C8V7, UniRef:UniRef50_A0A2Z4LLI0, UniRef:UniRef90_A0A454C8V7, UserProtein:MHO_RS05045	WP_012855286.1	0001217	UPI0001BC1FC3	UniRef100_A0A454C8V7			MHO_0050	DNA polymerase III subunit beta	dnaN	DNA replication	DNA polymerase III subunit beta	DnaN
MHOH34_00115	2-1	-2.24715	0.246935	-9.10016	2	0.011861	0.035583		0.166667	0.166667	0	0	Down-regulated	MHO_RS05085	contig_1	cds	18551	19405	+		F0F1 ATP synthase subunit A	EC:7.1.2.2, RefSeq:WP_020002439.1, SO:0001217, UniParc:UPI00036F6F55, UniRef:UniRef100_A0A2K9YSL5, UniRef:UniRef50_A0A2K9YSL5, UniRef:UniRef90_A0A2K9YSL5, UserProtein:MHO_RS05085	WP_020002439.1	0001217	UPI00036F6F55	UniRef100_A0A2K9YSL5			MHO_0200		AtpB	ATP synthase		AtpB
MHOH34_00130	2-1	-1.93791	0.120179	-16.1252	2	0.00382379	0.0211946		0.222222	0.222222	0	0	Down-regulated	MHO_RS00135	contig_1	cds	20312	20851	+	atpH	F0F1 ATP synthase subunit delta	EC:7.1.2.2, RefSeq:WP_012855302.1, SO:0001217, UniParc:UPI0001BC1FD5, UniRef:UniRef100_A0A2K9YSA7, UniRef:UniRef50_A0A2K9YSA7, UniRef:UniRef90_A0A2K9YSA7, UserProtein:MHO_RS00135	WP_012855302.1	0001217	UPI0001BC1FD5	UniRef100_A0A2K9YSA7			MHO_0230		atpH	ATP synthase		AtpH
MHOH34_00135	2-1	-2.03827	0.148148	-13.7584	2	0.00524132	0.0233547		0	0	0	0	Down-regulated	MHO_RS00140	contig_1	cds	20864	22447	+	atpA	F0F1 ATP synthase subunit alpha	EC:7.1.2.2, RefSeq:WP_012855303.1, SO:0001217, UniParc:UPI0001BC1FD6, UniRef:UniRef100_A0A2K9YSA5, UniRef:UniRef50_P12405, UniRef:UniRef90_A0A2K9YSA5, UserProtein:MHO_RS00140	WP_012855303.1	0001217	UPI0001BC1FD6	UniRef100_A0A2K9YSA5			MHO_0240		atpA	ATP synthase		AtpA
MHOH34_00145	2-1	-1.47202	0.160992	-9.14343	2	0.011751	0.035583		0	0	0	0	Down-regulated	MHO_RS00150	contig_1	cds	23324	24811	+	atpD	F0F1 ATP synthase subunit beta	EC:7.1.2.2, RefSeq:WP_020002442.1, SO:0001217, UniParc:UPI00036A1184, UniRef:UniRef100_A0A2K9YSL9, UniRef:UniRef50_Q5FKY0, UniRef:UniRef90_D1J7G6, UserProtein:MHO_RS00150	WP_020002442.1	0001217	UPI00036A1184	UniRef100_A0A2K9YSL9			MHO_0260		atpD	ATP synthase		AtpD
MHOH34_00175	2-1	1.23596	0.185046	6.67921	2	0.021689	0.0479691		0.222222	0.222222	0	0	Up-regulated	MHO_RS00185	contig_1	cds	38889	39581	+	trkA	TrkA family potassium uptake protein	RefSeq:WP_012855311.1, SO:0001217, UniParc:UPI0001BC203B, UniRef:UniRef100_A0A2K9YSQ8, UniRef:UniRef50_B3PLW0, UniRef:UniRef90_A0A2K9YSQ8, UserProtein:MHO_RS00185	WP_012855311.1	0001217	UPI0001BC203B	UniRef100_A0A2K9YSQ8			MHO_0340		trkA	Transport	Potassium uptake protein	KtrA
MHOH34_00210	2-1	-1.64575	0.0582439	-28.2562	2	0.00125014	0.0145689		0.0555556	0.0555556	0	0	Down-regulated	MHO_RS00240	contig_1	cds	44562	44864	+	gatC	Asp-tRNA(Asn)/Glu-tRNA(Gln) amidotransferase subunit GatC	EC:6.3.5.-, RefSeq:WP_036433188.1, SO:0001217, UniParc:UPI000512A7F3, UniRef:UniRef100_A0A454C916, UniRef:UniRef50_A0A077L6L7, UniRef:UniRef90_A0A2K9YST4, UserProtein:MHO_RS00240	WP_036433188.1	0001217	UPI000512A7F3	UniRef100_A0A454C916			MHO_0430	Asp-tRNA(Asn)/Glu-tRNA(Gln) amidotransferase subunit GatC	gatC	Translation	Glutamyl-tRNA(Gln)amidotransferase	GatC
MHOH34_00215	2-1	-1.50877	0.141616	-10.654	2	0.00869529	0.0294512		0.333333	0.333333	0	0	Down-regulated	MHO_RS00245	contig_1	cds	44854	46182	+		amidase family protein	RefSeq:WP_036433190.1, SO:0001217, UniParc:UPI000512FD42, UniRef:UniRef100_UPI000512FD42, UniRef:UniRef50_A0A448ZXL8, UniRef:UniRef90_A0A7Z3E0S4, UserProtein:MHO_RS00245	WP_036433190.1	0001217	UPI000512FD42	UniRef100_UPI000512FD42			MHO_0440	amidase family protein	GatA	Translation	Asp-tRNA(Asn)/Glu-tRNA(Gln) amidotransferase subunit	GatA
MHOH34_00235	2-1	-1.04296	0.0720191	-14.4817	2	0.00473441	0.0233547		0	0	0	0	Down-regulated	MHO_RS05140	contig_1	cds	49796	54643	+		valine--tRNA ligase	EC:6.1.1.9, RefSeq:WP_224154265.1, SO:0001217, UniParc:UPI000AFC3D83, UniRef:UniRef100_UPI000AFC3D83, UniRef:UniRef50_A0A7Z3HXX9, UniRef:UniRef90_A0A7Z3HXX9, UserProtein:MHO_RS05140	WP_224154265.1	0001217	UPI000AFC3D83	UniRef100_UPI000AFC3D83				valine--tRNA ligase	ValS	Translation	Valine--tRNA ligase	ValS
MHOH34_00260	2-1	1.94496	0.109407	17.7774	2	0.00314927	0.0203028		0	0	0	0	Up-regulated		contig_1	cds	59078	62491	+		hypothetical protein	PFAM:PF04778.15, PFAM:PF04778.15, PFAM:PF04778.15, PFAM:PF04778.15, PFAM:PF04778.15, PFAM:PF04778.15								lmp1	Lmp1	Lipoproteins	lipoproteins	Lmp1
MHOH34_00260	2-1	1.94496	0.109407	17.7774	2	0.00314927	0.0203028		0	0	0	0	Up-regulated		contig_1	cds	59078	62491	+		hypothetical protein	PFAM:PF04778.15, PFAM:PF04778.15, PFAM:PF04778.15, PFAM:PF04778.15, PFAM:PF04778.15, PFAM:PF04778.15								lmp1	lmp1	Hypothetical protein	hypothetical protein
MHOH34_00280	2-1	-1.11379	0.0963169	-11.5638	2	0.00739541	0.0287283		0.333333	0.333333	0	0	Down-regulated		contig_1	cds	66271	68007	-		Lipoprotein	RefSeq:WP_036432644.1, SO:0001217, UniParc:UPI00051395CA, UniRef:UniRef100_UPI00051395CA, UniRef:UniRef50_A0A454C9N8, UniRef:UniRef90_A0A454C9N8	WP_036432644.1	0001217	UPI00051395CA	UniRef100_UPI00051395CA				hypothetical protein	Lipoprotein	Lipoproteins	Lmp protein
MHOH34_00290	2-1	1.05684	0.125576	8.41593	2	0.0138266	0.0365128		0.333333	0.333333	0	0	Up-regulated	MHO_RS00310	contig_1	cds	68734	69837	+	ychF	redox-regulated ATPase YchF	RefSeq:WP_036432649.1, SO:0001217, UniParc:UPI000513A509, UniRef:UniRef100_UPI000513A509, UniRef:UniRef50_P47270, UniRef:UniRef90_A0A2K9YSS0, UserProtein:MHO_RS00310	WP_036432649.1	0001217	UPI000513A509	UniRef100_UPI000513A509			MHO_0560	redox-regulated ATPase YchF	ychF	Ribosome biogenesis	Ribosome-binding ATPase YchF	YchF
MHOH34_00310	2-1	-2.49316	0.0683292	-36.4875	2	0.000750281	0.0142012		0.333333	0.333333	0	0	Down-regulated	MHO_RS05165	contig_1	cds	73486	75165	+		ABC transporter ATP-binding protein	RefSeq:WP_036432654.1, SO:0001217, UniParc:UPI0005134BFF, UniRef:UniRef100_UPI0005134BFF, UniRef:UniRef50_A0A6A8Q3W9, UniRef:UniRef90_A0A6A8Q3W9, UserProtein:MHO_RS05165	WP_036432654.1	0001217	UPI0005134BFF	UniRef100_UPI0005134BFF			MHO_0580	ABC transporter ATP-binding protein	ABC transporter ATP-binding protein	Secretion	protein secretion by the type I secretion system
MHOH34_00315	2-1	-1.44188	0.20443	-7.05313	2	0.0195153	0.0446253		0.444444	0.444444	0	0	Down-regulated	MHO_RS05170	contig_1	cds	75165	75461	+		hypothetical protein	RefSeq:WP_036432656.1, SO:0001217, UniParc:UPI000512A99E, UniRef:UniRef100_UPI000512A99E, UniRef:UniRef50_A0A448ZWY0, UniRef:UniRef90_A0A454C912, UserProtein:MHO_RS05170	WP_036432656.1	0001217	UPI000512A99E	UniRef100_UPI000512A99E			MHO_0590	hypothetical protein	MHOH34_00315	Hypothetical protein	hypothetical protein
MHOH34_00325	2-1	-2.31189	0.166026	-13.9249	2	0.00511764	0.0233547		0.222222	0.222222	0	0	Down-regulated	MHO_RS00335	contig_1	cds	77254	78459	+	cysS	cysteine--tRNA ligase	EC:6.1.1.16, KEGG:K01883, RefSeq:WP_036432658.1, SO:0001217, UniParc:UPI00051403A5, UniRef:UniRef100_UPI00051403A5, UniRef:UniRef50_D1J7J8, UniRef:UniRef90_D1J7J8, UserProtein:MHO_RS00335	WP_036432658.1	0001217	UPI00051403A5	UniRef100_UPI00051403A5		K01883	MHO_0610	cysteine--tRNA ligase	cysS	Translation	Cysteinyl-tRNA synthetase	CysS
MHOH34_00330	2-1	-1.89938	0.137912	-13.7724	2	0.00523071	0.0233547		0.111111	0.111111	0	0	Down-regulated	MHO_RS00340	contig_1	cds	78459	79151	+	rlmB	23S rRNA (guanosine(2251)-2'-O)-methyltransferase RlmB	RefSeq:WP_012855339.1, SO:0001217, UniParc:UPI0001BC207F, UniRef:UniRef100_A0A454C926, UniRef:UniRef50_Q6KIE3, UniRef:UniRef90_A0A454C926, UserProtein:MHO_RS00340	WP_012855339.1	0001217	UPI0001BC207F	UniRef100_A0A454C926			MHO_0620	23S rRNA (guanosine(2251)-2-O)-methyltransferase RlmB	rlmB	DNA methylation	Belongs to the class IV-like SAM-binding methyltransferase superfamily. RNA methyltransferase TrmH family	SpoU
MHOH34_00365	2-1	-2.32002	0.253271	-9.16024	2	0.0117086	0.035583		0.166667	0.166667	0	0	Down-regulated	MHO_RS05180	contig_1	cds	84006	84263	-		hypothetical protein	RefSeq:WP_036432670.1, SO:0001217, UniParc:UPI0005145A52, UniRef:UniRef100_UPI0005145A52, UniRef:UniRef50_N9VBR1, UniRef:UniRef90_A0A2K9YSQ6, UserProtein:MHO_RS05180	WP_036432670.1	0001217	UPI0005145A52	UniRef100_UPI0005145A52			MHO_0680		MHOH34_00365	Hypothetical protein	hypothetical protein
MHOH34_00370	2-1	-1.7725	0.206024	-8.6034	2	0.0132424	0.0364131		0	0	0	0	Down-regulated	MHO_RS00380	contig_1	cds	84717	85946	+	arcA	arginine deiminase	EC:3.5.3.6, GO:0005737, GO:0016990, GO:0019547, RefSeq:WP_036432672.1, SO:0001217, UniParc:UPI000513D04C, UniRef:UniRef100_UPI000513D04C, UniRef:UniRef50_P23793, UniRef:UniRef90_P41141, UserProtein:MHO_RS00380	WP_036432672.1	0001217	UPI000513D04C	UniRef100_UPI000513D04C	0005737		MHO_0690		arcA	Energy metabolism		ArcA
MHOH34_00430	2-1	-2.26226	0.226265	-9.99825	2	0.00985585	0.0317694		0	0	0	0	Down-regulated	MHO_RS00440	contig_1	cds	99259	101421	-		P80 family lipoprotein	RefSeq:WP_036432699.1, SO:0001217, UniParc:UPI0005130162, UniRef:UniRef100_UPI0005130162, UniRef:UniRef50_D1J7L6, UniRef:UniRef90_D1J7L6, UserProtein:MHO_RS00440	WP_036432699.1	0001217	UPI0005130162	UniRef100_UPI0005130162			MHO_0790		P80 family lipoprotein	Lipoproteins	P80 family lipoprotein
MHOH34_00520	2-1	-1.74638	0.0903268	-19.334	2	0.0026645	0.0196913		0.0555556	0.0555556	0	0	Down-regulated	MHO_RS00520	contig_1	cds	114838	117432	+	secA	preprotein translocase subunit SecA	RefSeq:WP_036432724.1, SO:0001217, UniParc:UPI0005148628, UniRef:UniRef100_A0A7Z3E0X0, UniRef:UniRef50_Q98RA6, UniRef:UniRef90_D1J7M9, UserProtein:MHO_RS00520	WP_036432724.1	0001217	UPI0005148628	UniRef100_A0A7Z3E0X0			MHO_0920		secA	Translocase complex	Protein translocase subunit SecA	SecA
MHOH34_00535	2-1	-1.84976	0.148	-12.4984	2	0.00634084	0.0259632		0.222222	0.222222	0	0	Down-regulated	MHO_RS00535	contig_1	cds	118546	120549	+	dnaX	DNA polymerase III subunit gamma/tau	EC:2.7.7.7, RefSeq:WP_036432729.1, SO:0001217, UniParc:UPI000512F52B, UniRef:UniRef100_UPI000512F52B, UniRef:UniRef50_D1J7N2, UniRef:UniRef90_D1J7N2, UserProtein:MHO_RS00535	WP_036432729.1	0001217	UPI000512F52B	UniRef100_UPI000512F52B			MHO_0950		dnaX	DNA replication	DNA polymerase III	DnaX
MHOH34_00555	2-1	-1.33409	0.139816	-9.54177	2	0.0108058	0.0337543		0.0833333	0.0833333	0	0	Down-regulated	MHO_RS00555	contig_1	cds	122156	122989	+		DNA polymerase III subunit	RefSeq:WP_036432735.1, SO:0001217, UniParc:UPI000512D148, UniRef:UniRef100_UPI000512D148, UniRef:UniRef50_D1J7N6, UniRef:UniRef90_D1J7N6, UserProtein:MHO_RS00555	WP_036432735.1	0001217	UPI000512D148	UniRef100_UPI000512D148			MHO_0990		HolB	DNA replication	HolB protein	HolB
MHOH34_00580	2-1	-1.15294	0.147896	-7.7956	2	0.0160598	0.0398862		0.222222	0.222222	0	0	Down-regulated	MHO_RS05225	contig_1	cds	125610	126194	+		hypothetical protein	RefSeq:WP_036432745.1, SO:0001217, UniParc:UPI000513A100, UniRef:UniRef100_A0A7Z3HXC0, UniRef:UniRef50_A0A2K9YSS3, UniRef:UniRef90_A0A2K9YSS3, UserProtein:MHO_RS05225	WP_036432745.1	0001217	UPI000513A100	UniRef100_A0A7Z3HXC0			MHO_1040	hypothetical protein	MHOH34_00580	Hypothetical protein	hypothetical protein
MHOH34_00610	2-1	-3.2854	0.293507	-11.1936	2	0.0078868	0.0290625		0	0	0	0	Down-regulated	MHO_RS00610	contig_1	cds	134962	135519	-	def	peptide deformylase	EC:3.5.1.88, RefSeq:WP_012855387.1, SO:0001217, UniParc:UPI0001BC20BA, UniRef:UniRef100_A0A2K9YSV5, UniRef:UniRef50_Q98PN3, UniRef:UniRef90_A0A2K9YSV5, UserProtein:MHO_RS00610	WP_012855387.1	0001217	UPI0001BC20BA	UniRef100_A0A2K9YSV5			MHO_1100	peptide deformylase	def	Translation	Peptide deformylase	Def
MHOH34_00680	2-1	-1.75353	0.0477401	-36.7307	2	0.000740388	0.0142012		0.277778	0.277778	0	0	Down-regulated	MHO_RS00680	contig_1	cds	146618	147787	+		aminotransferase class V-fold PLP-dependent enzyme	RefSeq:WP_036432766.1, SO:0001217, UniParc:UPI0005136BD9, UniRef:UniRef100_A0A2K9YSK1, UniRef:UniRef50_A0A7Z7D1G1, UniRef:UniRef90_D1J7R0, UserProtein:MHO_RS00680	WP_036432766.1	0001217	UPI0005136BD9	UniRef100_A0A2K9YSK1			MHO_1230	aminotransferase class V-fold PLP-dependent enzyme	NifS	Cysteine metabolic process	cysteine desulfurase	NifS
MHOH34_00710	2-1	3.19449	0.200584	15.9259	2	0.00391951	0.0212074		0.25	0.25	0	0	Up-regulated	MHO_RS00710	contig_1	cds	151537	151896	+	rplT	50S ribosomal protein L20	RefSeq:WP_012855406.1, SO:0001217, UniParc:UPI0001BC20F2, UniRef:UniRef100_A0A2K9YSX6, UniRef:UniRef50_P55873, UniRef:UniRef90_A0A2K9YSX6, UserProtein:MHO_RS00710	WP_012855406.1	0001217	UPI0001BC20F2	UniRef100_A0A2K9YSX6			MHO_1290	50S ribosomal protein L20	rplT	Ribosomal proteins	Large ribosomal subunit protein bL20	RplT
MHOH34_00715	2-1	-1.58323	0.102413	-15.4593	2	0.00415822	0.0212862		0	0	0	0	Down-regulated	MHO_RS00715	contig_1	cds	151995	153107	+	mnmA	tRNA 2-thiouridine(34) synthase MnmA	EC:2.8.1.13, RefSeq:WP_020002686.1, SO:0001217, UniParc:UPI00036006C8, UniRef:UniRef100_A0A6A8Q0L7, UniRef:UniRef50_Q98Q11, UniRef:UniRef90_D1J7R7, UserProtein:MHO_RS00715	WP_020002686.1	0001217	UPI00036006C8	UniRef100_A0A6A8Q0L7			MHO_1300	tRNA 2-thiouridine(34) synthase MnmA	mnmA	Translation	tRNA-specific 2-thiouridylase MnmA	TrmU
MHOH34_00720	2-1	-1.70103	0.073495	-23.1448	2	0.00186157	0.0180295		0	0	0	0	Down-regulated	MHO_RS05265	contig_1	cds	153124	155787	+	alaS	alanine--tRNA ligase	EC:6.1.1.7, RefSeq:WP_036432770.1, SO:0001217, UniParc:UPI000512C735, UniRef:UniRef100_UPI000512C735, UniRef:UniRef50_Q98Q12, UniRef:UniRef90_D1J7R8, UserProtein:MHO_RS05265	WP_036432770.1	0001217	UPI000512C735	UniRef100_UPI000512C735			MHO_1310	alanine--tRNA ligase	alaS	Translation	Alanine--tRNA ligase	AlaS
MHOH34_00735	2-1	-1.7303	0.155276	-11.1434	2	0.00795715	0.0290625		0.166667	0.166667	0	0	Down-regulated	MHO_RS00735	contig_1	cds	156503	157222	+		hypothetical protein	RefSeq:WP_012855411.1, SO:0001217, UniParc:UPI0001BC20F7, UniRef:UniRef100_D1J7S1, UniRef:UniRef50_D1J7S1, UniRef:UniRef90_D1J7S1, UserProtein:MHO_RS00735	WP_012855411.1	0001217	UPI0001BC20F7	UniRef100_D1J7S1			MHO_1340	hypothetical protein	MHOH34_00735	Hypothetical protein	hypothetical protein
MHOH34_00740	2-1	-1.83916	0.138919	-13.2391	2	0.00565698	0.0244866		0	0	0	0	Down-regulated	MHO_RS00740	contig_1	cds	157222	157692	+	greA	transcription elongation factor GreA	RefSeq:WP_012855412.1, SO:0001217, UniParc:UPI0001BC20F8, UniRef:UniRef100_A0A2K9YSV3, UniRef:UniRef50_B3PM73, UniRef:UniRef90_A0A2K9YSV3, UserProtein:MHO_RS00740	WP_012855412.1	0001217	UPI0001BC20F8	UniRef100_A0A2K9YSV3			MHO_1350	transcription elongation factor GreA	greA	Transcription	Transcription elongation factor GreA	GreA
MHOH34_00755	2-1	-1.85353	0.181694	-10.2014	2	0.00947279	0.030863		0	0	0	0	Down-regulated	MHO_RS00755	contig_1	cds	160188	161462	+	obgE	GTPase ObgE	RefSeq:WP_036432775.1, SO:0001217, UniParc:UPI000513B251, UniRef:UniRef100_UPI000513B251, UniRef:UniRef50_Q602A7, UniRef:UniRef90_D1J7S5, UserProtein:MHO_RS00755	WP_036432775.1	0001217	UPI000513B251	UniRef100_UPI000513B251			MHO_1380	GTPase ObgE	obgE	Ribosome biogenesis	GTPase	Obg
MHOH34_00835	2-1	1.36192	0.0727645	18.7168	2	0.00284237	0.0200288		0	0	0	0	Up-regulated	MHO_RS00835	contig_1	cds	167935	168405	+	rpsG	30S ribosomal protein S7	KEGG:K02992, RefSeq:WP_012855423.1, SO:0001217, UniParc:UPI0001BC2103, UniRef:UniRef100_A0A2K9YSW3, UniRef:UniRef50_P38526, UniRef:UniRef90_A0A0C6G6G1, UserProtein:MHO_RS00835	WP_012855423.1	0001217	UPI0001BC2103	UniRef100_A0A2K9YSW3		K02992	MHO_1460	30S ribosomal protein S7	rpsG	Ribosomal proteins	Small ribosomal subunit protein uS7	RpsG
MHOH34_00885	2-1	1.13029	0.102467	11.0308	2	0.00811841	0.0290625		0.166667	0.166667	0	0	Up-regulated	MHO_RS00880	contig_1	cds	180985	183513	+		ATP-binding cassette domain-containing protein	RefSeq:WP_036432796.1, SO:0001217, UniParc:UPI0005135F06, UniRef:UniRef100_UPI0005135F06, UniRef:UniRef50_A0A448ZW35, UniRef:UniRef90_D1J7U2, UserProtein:MHO_RS00880	WP_036432796.1	0001217	UPI0005135F06	UniRef100_UPI0005135F06			MHO_1550	ATP-binding cassette domain-containing protein	OppF	Transport		OppF
MHOH34_00940	2-1	-3.07044	0.264417	-11.6121	2	0.00733462	0.0287283		0.333333	0.333333	0	0	Down-regulated	MHO_RS00940	contig_1	cds	190254	192092	+	topA	type I DNA topoisomerase	EC:5.6.2.1, KEGG:K03168, RefSeq:WP_036432809.1, SO:0001217, UniParc:UPI000513F05A, UniRef:UniRef100_UPI000513F05A, UniRef:UniRef50_A0A501X9X9, UniRef:UniRef90_D1J7V0, UserProtein:MHO_RS00940	WP_036432809.1	0001217	UPI000513F05A	UniRef100_UPI000513F05A		K03168	MHO_1630	type I DNA topoisomerase	topA	Chromatin structure	DNA topoisomerase 1	TopA
MHOH34_00965	2-1	-1.86717	0.0614177	-30.4012	2	0.00108023	0.0142012		0	0	0	0	Down-regulated	MHO_RS00960	contig_1	cds	200909	201592	+	cmk	(d)CMP kinase	EC:2.7.4.25, RefSeq:WP_036432815.1, SO:0001217, UniParc:UPI000513B16E, UniRef:UniRef100_A0A2K9YT31, UniRef:UniRef50_A0A448ZYH7, UniRef:UniRef90_D1J7V4, UserProtein:MHO_RS00960	WP_036432815.1	0001217	UPI000513B16E	UniRef100_A0A2K9YT31			MHO_1670	(d)CMP kinase	cmk	Nucleoside metabolism	Cytidylate kinase	Cmk
MHOH34_00975	2-1	-1.52727	0.214879	-7.10761	2	0.0192258	0.0444689		0.277778	0.277778	0	0	Down-regulated	MHO_RS05330	contig_1	cds	202907	203890	+		NAD(P)H-dependent glycerol-3-phosphate dehydrogenase	EC:1.1.1.94, KEGG:K00057, RefSeq:WP_036432818.1, SO:0001217, UniParc:UPI000513E143, UniRef:UniRef100_A0A7Z3E0V7, UniRef:UniRef50_A0A2Z5IR65, UniRef:UniRef90_D1J7V6, UserProtein:MHO_RS05330	WP_036432818.1	0001217	UPI000513E143	UniRef100_A0A7Z3E0V7		K00057	MHO_1690	NAD(P)H-dependent glycerol-3-phosphate dehydrogenase	GpsA	Lipid biosynthesis	Glycerol-3-phosphate dehydrogenase	GpsA
MHOH34_01000	2-1	2.5	0.0856513	29.1881	2	0.00117172	0.0142012		0.277778	0.277778	0	0	Up-regulated	MHO_RS00995	contig_1	cds	207919	208716	+		variable surface lipoprotein	RefSeq:WP_036432828.1, SO:0001217, UniParc:UPI000512DE3E, UniRef:UniRef100_A0A7Z3E1G8, UniRef:UniRef50_A0A454CA24, UniRef:UniRef90_A0A454CA24, UserProtein:MHO_RS00995	WP_036432828.1	0001217	UPI000512DE3E	UniRef100_A0A7Z3E1G8			MHO_1730	variable surface lipoprotein	variable surface lipoprotein	Lipoproteins	variable surface lipoprotein
MHOH34_01030	2-1	-1.0857	0.0577084	-18.8135	2	0.00281335	0.0200288		0	0	0	0	Down-regulated	MHO_RS01025	contig_1	cds	214291	214848	-	efp	elongation factor P	KEGG:K02356, RefSeq:WP_012855456.1, SO:0001217, UniParc:UPI0001BC214E, UniRef:UniRef100_A0A2K9YT24, UniRef:UniRef50_Q98Q55, UniRef:UniRef90_A0A2K9YT24, UserProtein:MHO_RS01025	WP_012855456.1	0001217	UPI0001BC214E	UniRef100_A0A2K9YT24		K02356	MHO_1790	elongation factor P	efp	Translation	Elongation factor P	Efp
MHOH34_01035	2-1	-1.04781	0.140443	-7.4607	2	0.0174955	0.0417412		0.0555556	0.0555556	0	0	Down-regulated	MHO_RS01030	contig_1	cds	214981	215745	+	nadE	NAD(+) synthase	EC:6.3.1.5, RefSeq:WP_036432835.1, SO:0001217, UniParc:UPI00051321DC, UniRef:UniRef100_A0A2K9YT38, UniRef:UniRef50_B3PMC7, UniRef:UniRef90_D1J7W7, UserProtein:MHO_RS01030	WP_036432835.1	0001217	UPI00051321DC	UniRef100_A0A2K9YT38			MHO_1800	NAD(+) synthase	nadE	NAD biosynthetic process	NH(3)-dependent NAD(+) synthetase	NadE
MHOH34_01055	2-1	3.09886	0.0297446	104.182	2	9.21197e-05	0.0114604		0.222222	0.222222	0	0	Up-regulated	MHO_RS01045	contig_1	cds	217692	218240	-		inorganic diphosphatase	RefSeq:WP_020002646.1, SO:0001217, UniParc:UPI0003740671, UniRef:UniRef100_A0A2K9YSR6, UniRef:UniRef50_Q98Q96, UniRef:UniRef90_D1J7X0, UserProtein:MHO_RS01045	WP_020002646.1	0001217	UPI0003740671	UniRef100_A0A2K9YSR6			MHO_1830	inorganic diphosphatase	Ppa	Metabolism	Inorganic pyrophosphatase	Ppa
MHOH34_01260	2-1	1.21131	0.0877927	13.7974	2	0.00521197	0.0233547		0	0	0	0	Up-regulated	MHO_RS01255	contig_1	cds	260762	261160	-	rpsI	30S ribosomal protein S9	RefSeq:WP_012855500.1, SO:0001217, UniParc:UPI0001BC21E4, UniRef:UniRef100_A0A2K9YSW2, UniRef:UniRef50_Q98Q72, UniRef:UniRef90_A0A2K9YSW2, UserProtein:MHO_RS01255	WP_012855500.1	0001217	UPI0001BC21E4	UniRef100_A0A2K9YSW2			MHO_2230		rpsI	Ribosomal proteins	Small ribosomal subunit protein uS9	RpsI
MHOH34_01265	2-1	1.76025	0.0781165	22.5337	2	0.0019636	0.0180295		0.166667	0.166667	0	0	Up-regulated	MHO_RS01260	contig_1	cds	261163	261597	-	rplM	50S ribosomal protein L13	KEGG:K02871, RefSeq:WP_012855501.1, SO:0001217, UniParc:UPI0001BC21E5, UniRef:UniRef100_A0A2K9YT32, UniRef:UniRef50_Q9X1G5, UniRef:UniRef90_N9VB06, UserProtein:MHO_RS01260	WP_012855501.1	0001217	UPI0001BC21E5	UniRef100_A0A2K9YT32		K02871	MHO_2240		rplM	Ribosomal proteins	Large ribosomal subunit protein uL13	RplM
MHOH34_01280	2-1	-3.87652	0.113246	-34.2311	2	0.000852322	0.0142012		0.333333	0.333333	0	0	Down-regulated	MHO_RS01275	contig_1	cds	263488	264633	-	ftsZ	cell division protein FtsZ	RefSeq:WP_020002414.1, SO:0001217, UniParc:UPI00036AB532, UniRef:UniRef100_A0A2K9YSW7, UniRef:UniRef50_A0A0C6G6E8, UniRef:UniRef90_D1J814, UserProtein:MHO_RS01275	WP_020002414.1	0001217	UPI00036AB532	UniRef100_A0A2K9YSW7			MHO_2270		ftsZ	Cell division	cell division protein FtsZ
MHOH34_01360	2-1	-2.61428	0.18496	-14.1343	2	0.00496828	0.0233547		0.222222	0.222222	0	0	Down-regulated	MHO_RS01355	contig_1	cds	275521	276324	+		HAD family hydrolase	EC:3.1.3.-, RefSeq:WP_020002408.1, SO:0001217, UniParc:UPI00035E1854, UniRef:UniRef100_A0A454C9I8, UniRef:UniRef50_A0A077LBQ1, UniRef:UniRef90_D1J823, UserProtein:MHO_RS01355	WP_020002408.1	0001217	UPI00035E1854	UniRef100_A0A454C9I8			MHO_2360		HAD family hydrolase	Hydrolases	HAD family hydrolase
MHOH34_01410	2-1	-2.45145	0.0798089	-30.7164	2	0.0010582	0.0142012		0	0	0	0	Down-regulated		contig_1	cds	287405	289834	-		Lipoprotein	RefSeq:WP_036432904.1, SO:0001217, UniParc:UPI0005145164, UniRef:UniRef100_UPI0005145164, UniRef:UniRef50_D1J835, UniRef:UniRef90_D1J835	WP_036432904.1	0001217	UPI0005145164	UniRef100_UPI0005145164				hypothetical protein	Lipoprotein	Lipoproteins	Lipoprotein
MHOH34_01530	2-1	1.44268	0.00790277	182.553	2	3.00055e-05	0.00909167		0.0555556	0.0555556	0	0	Up-regulated	MHO_RS01475	contig_1	cds	316233	316490	+	rpsP	30S ribosomal protein S16	RefSeq:WP_036432541.1, SO:0001217, UniParc:UPI000513536C, UniRef:UniRef100_A0A2K9YTE6, UniRef:UniRef50_B3PMA1, UniRef:UniRef90_A0A2K9YTE6, UserProtein:MHO_RS01475	WP_036432541.1	0001217	UPI000513536C	UniRef100_A0A2K9YTE6			MHO_2590	30S ribosomal protein S16	rpsP	Ribosomal proteins	Small ribosomal subunit protein bS16	RpsP
MHOH34_01540	2-1	1.06978	0.107661	9.93654	2	0.00997682	0.0318208		0	0	0	0	Up-regulated	MHO_RS01485	contig_1	cds	317173	317529	+	rplS	50S ribosomal protein L19	KEGG:K02884, RefSeq:WP_012855536.1, SO:0001217, UniParc:UPI0001BC2235, UniRef:UniRef100_A0A2K9YTB2, UniRef:UniRef50_B3PMA3, UniRef:UniRef90_A0A2K9YTB2, UserProtein:MHO_RS01485	WP_012855536.1	0001217	UPI0001BC2235	UniRef100_A0A2K9YTB2		K02884	MHO_2610	50S ribosomal protein L19	rplS	Ribosomal proteins	Large ribosomal subunit protein bL19	RplS
MHOH34_01550	2-1	1.05254	0.121361	8.67281	2	0.0130354	0.0364131		0.166667	0.166667	0	0	Up-regulated	MHO_RS05495	contig_1	cds	319165	320400	-	tyrS	tyrosine--tRNA ligase	EC:6.1.1.1, RefSeq:WP_036432531.1, SO:0001217, UniParc:UPI000512FDDB, UniRef:UniRef100_UPI000512FDDB, UniRef:UniRef50_A0A448ZY28, UniRef:UniRef90_D1J850, UserProtein:MHO_RS05495	WP_036432531.1	0001217	UPI000512FDDB	UniRef100_UPI000512FDDB			MHO_2630	tyrosine--tRNA ligase	tyrS	Translation	Tyrosine--tRNA ligase	TyrS
MHOH34_01555	2-1	2.24408	0.211193	10.6257	2	0.00874099	0.0294512		0.111111	0.111111	0	0	Up-regulated	MHO_RS01500	contig_1	cds	320524	321405	+	degV	DegV family protein	RefSeq:WP_036432529.1, SO:0001217, UniParc:UPI0005141A44, UniRef:UniRef100_UPI0005141A44, UniRef:UniRef50_A0A077L663, UniRef:UniRef90_D1J851, UserProtein:MHO_RS01500	WP_036432529.1	0001217	UPI0005141A44	UniRef100_UPI0005141A44			MHO_2640	DegV family protein	degV	Fatty acid metabolism	DegV family protein
MHOH34_01575	2-1	-5.72671	0.195117	-29.3501	2	0.00115885	0.0142012		0.333333	0.333333	0	0	Down-regulated		contig_1	cds	323380	324084	+		Lipoprotein	RefSeq:WP_036432524.1, SO:0001217, UniParc:UPI000512F7D1, UniRef:UniRef100_A0A454C9U0, UniRef:UniRef50_A0A454C9U0, UniRef:UniRef90_A0A454C9U0	WP_036432524.1	0001217	UPI000512F7D1	UniRef100_A0A454C9U0				hypothetical protein	Lipoprotein	Lipoproteins	Lipoprotein
MHOH34_01650	2-1	-1.42555	0.135894	-10.4902	2	0.00896529	0.029527		0.0555556	0.0555556	0	0	Down-regulated	MHO_RS01585	contig_1	cds	342365	343060	-		adenylate kinase	EC:2.7.4.3, RefSeq:WP_036433342.1, SO:0001217, UniParc:UPI000513AFBA, UniRef:UniRef100_UPI000513AFBA, UniRef:UniRef50_B3PMM7, UniRef:UniRef90_D1J866, UserProtein:MHO_RS01585	WP_036433342.1	0001217	UPI000513AFBA	UniRef100_UPI000513AFBA			MHO_2780		Adk	Nucleotide metabolism	Adenylate kinase	Adk
MHOH34_01660	2-1	1.12469	0.140169	8.02384	2	0.0151795	0.0384726		0	0	0	0	Up-regulated	MHO_RS01595	contig_1	cds	344523	344957	-	rplO	50S ribosomal protein L15	KEGG:K02876, RefSeq:WP_012855556.1, SO:0001217, UniParc:UPI0001BC2246, UniRef:UniRef100_A0A2K9YT33, UniRef:UniRef50_Q98Q00, UniRef:UniRef90_A0A2K9YT33, UserProtein:MHO_RS01595	WP_012855556.1	0001217	UPI0001BC2246	UniRef100_A0A2K9YT33		K02876	MHO_2800		rplO	Ribosomal proteins	Large ribosomal subunit protein uL15	RplO
MHOH34_01675	2-1	1.08115	0.121492	8.89896	2	0.0123934	0.0361076		0.166667	0.166667	0	0	Up-regulated	MHO_RS01610	contig_1	cds	346004	346543	-	rplF	50S ribosomal protein L6	KEGG:K02933, RefSeq:WP_012855559.1, SO:0001217, UniParc:UPI0001BC2249, UniRef:UniRef100_A0A6A8Q0K7, UniRef:UniRef50_Q4A5D6, UniRef:UniRef90_A0A6A8Q0K7, UserProtein:MHO_RS01610	WP_012855559.1	0001217	UPI0001BC2249	UniRef100_A0A6A8Q0K7		K02933	MHO_2830		rplF	Ribosomal proteins	Large ribosomal subunit protein uL6	RplF
MHOH34_01680	2-1	1.32195	0.0381134	34.6847	2	0.000830199	0.0142012		0.166667	0.166667	0	0	Up-regulated	MHO_RS01615	contig_1	cds	346565	346978	-	rpsH	30S ribosomal protein S8	KEGG:K02994, RefSeq:WP_012855560.1, SO:0001217, UniParc:UPI0001BC224A, UniRef:UniRef100_A0A2K9YTK4, UniRef:UniRef50_Q601K0, UniRef:UniRef90_A0A2K9YTK4, UserProtein:MHO_RS01615	WP_012855560.1	0001217	UPI0001BC224A	UniRef100_A0A2K9YTK4		K02994	MHO_2840		rpsH	Ribosomal proteins	Small ribosomal subunit protein uS8	RpsH
MHOH34_01700	2-1	1.87467	0.0199711	93.8693	2	0.000113469	0.0114604		0	0	0	0	Up-regulated	MHO_RS01635	contig_1	cds	348090	348458	-	rplN	50S ribosomal protein L14	KEGG:K02874, RefSeq:WP_012855564.1, SO:0001217, UniParc:UPI0001BC229F, UniRef:UniRef100_A0A2K9YTE1, UniRef:UniRef50_Q9MUU4, UniRef:UniRef90_A0A2K9YTE1, UserProtein:MHO_RS01635	WP_012855564.1	0001217	UPI0001BC229F	UniRef100_A0A2K9YTE1		K02874	MHO_2880		rplN	Ribosomal proteins	Large ribosomal subunit protein uL14	RplN
MHOH34_01720	2-1	1.13696	0.13386	8.49366	2	0.0135798	0.0364131		0.166667	0.166667	0	0	Up-regulated	MHO_RS01655	contig_1	cds	349368	350099	-	rpsC	30S ribosomal protein S3	RefSeq:WP_020002420.1, SO:0001217, UniParc:UPI00036E865B, UniRef:UniRef100_A0A2K9YT43, UniRef:UniRef50_B3PMP1, UniRef:UniRef90_D1J880, UserProtein:MHO_RS01655	WP_020002420.1	0001217	UPI00036E865B	UniRef100_A0A2K9YT43			MHO_2920		rpsC	Ribosomal proteins	Small ribosomal subunit protein uS3	RpsC
MHOH34_01725	2-1	2.33157	0.148637	15.6864	2	0.00403939	0.0212862		0.0555556	0.0555556	0	0	Up-regulated	MHO_RS01660	contig_1	cds	350099	350488	-	rplV	50S ribosomal protein L22	GO:0003735, GO:0006412, GO:0015934, GO:0019843, KEGG:K02890, RefSeq:WP_036433336.1, SO:0001217, UniParc:UPI000512C019, UniRef:UniRef100_UPI000512C019, UniRef:UniRef50_Q8RIG0, UniRef:UniRef90_Q8GM55, UserProtein:MHO_RS01660	WP_036433336.1	0001217	UPI000512C019	UniRef100_UPI000512C019	0003735	K02890	MHO_2930		rplV	Ribosomal proteins	Large ribosomal subunit protein uL22	RplV
MHOH34_01735	2-1	1.03784	0.0410967	25.2535	2	0.00156436	0.0175556		0	0	0	0	Up-regulated	MHO_RS01670	contig_1	cds	350767	351612	-	rplB	50S ribosomal protein L2	GO:0003735, GO:0006412, GO:0015934, GO:0016740, GO:0019843, RefSeq:WP_012855571.1, SO:0001217, UniParc:UPI00000BF6FB, UniRef:UniRef100_Q8GM57, UniRef:UniRef50_Q9AMK8, UniRef:UniRef90_Q8GM57, UserProtein:MHO_RS01670	WP_012855571.1	0001217	UPI00000BF6FB	UniRef100_Q8GM57	0003735		MHO_2950		rplB	Ribosomal proteins	Large ribosomal subunit protein uL2	RplB
MHOH34_01740	2-1	2.95428	0.0682916	43.2598	2	0.000533928	0.0142012		0	0	0	0	Up-regulated	MHO_RS01675	contig_1	cds	351707	352138	-	rplW	50S ribosomal protein L23	RefSeq:WP_036433333.1, SO:0001217, UniParc:UPI00051404D4, UniRef:UniRef100_UPI00051404D4, UniRef:UniRef50_Q98PY3, UniRef:UniRef90_A0A7Z3E1J0, UserProtein:MHO_RS01675	WP_036433333.1	0001217	UPI00051404D4	UniRef100_UPI00051404D4			MHO_2960		rplW	Ribosomal proteins	Large ribosomal subunit protein uL23	RplW
MHOH34_01745	2-1	1.01352	0.0549351	18.4494	2	0.00292499	0.0201426		0.166667	0.166667	0	0	Up-regulated	MHO_RS01680	contig_1	cds	352138	353106	-	rplD	50S ribosomal protein L4	KEGG:K02926, RefSeq:WP_012855573.1, SO:0001217, UniParc:UPI00000BF6F9, UniRef:UniRef100_Q8GM59, UniRef:UniRef50_Q8GM59, UniRef:UniRef90_Q8GM59, UserProtein:MHO_RS01680	WP_012855573.1	0001217	UPI00000BF6F9	UniRef100_Q8GM59		K02926	MHO_2970		rplD	Ribosomal proteins	Large ribosomal subunit protein uL4	RplD
MHOH34_01750	2-1	2.10281	0.0400391	52.5189	2	0.000362354	0.0142012		0	0	0	0	Up-regulated	MHO_RS05500	contig_1	cds	353106	353912	-	rplC	50S ribosomal protein L3	KEGG:K02906, RefSeq:WP_012855574.1, SO:0001217, UniParc:UPI0001BC22A5, UniRef:UniRef100_A0A2K9YTE9, UniRef:UniRef50_B3PMP8, UniRef:UniRef90_A0A2K9YTE9, UserProtein:MHO_RS05500	WP_012855574.1	0001217	UPI0001BC22A5	UniRef100_A0A2K9YTE9		K02906	MHO_2980		rplC	Ribosomal proteins	Large ribosomal subunit protein uL3	RplC
MHOH34_01765	2-1	-3.91459	0.132682	-29.5035	2	0.00114685	0.0142012		0.166667	0.166667	0	0	Down-regulated	MHO_RS01700	contig_1	cds	356983	359373	+		phosphoketolase family protein	RefSeq:WP_012855577.1, SO:0001217, UniParc:UPI0001BC22A8, UniRef:UniRef100_D1J889, UniRef:UniRef50_Q9CFH4, UniRef:UniRef90_D1J889, UserProtein:MHO_RS01700	WP_012855577.1	0001217	UPI0001BC22A8	UniRef100_D1J889			MHO_3010		Xfp	Energy metabolism	xfp	Xfp
MHOH34_01785	2-1	-1.21921	0.0670687	-18.1785	2	0.00301242	0.0202837		0.277778	0.277778	0	0	Down-regulated	MHO_RS05510	contig_1	cds	361116	363782	-	ileS	isoleucine--tRNA ligase	EC:6.1.1.5, RefSeq:WP_036433315.1, SO:0001217, UniParc:UPI000514717D, UniRef:UniRef100_UPI000514717D, UniRef:UniRef50_Q98PQ2, UniRef:UniRef90_D1J893, UserProtein:MHO_RS05510	WP_036433315.1	0001217	UPI000514717D	UniRef100_UPI000514717D			MHO_3050		ileS	Translation	Isoleucine--tRNA ligase	IleS
MHOH34_01790	2-1	-3.35922	0.162086	-20.725	2	0.00232006	0.0189872		0.166667	0.166667	0	0	Down-regulated	MHO_RS01725	contig_1	cds	363804	366221	-	leuS	leucine--tRNA ligase	EC:6.1.1.4, RefSeq:WP_036433312.1, SO:0001217, UniParc:UPI000513143C, UniRef:UniRef100_UPI0018AFDB4D, UniRef:UniRef50_Q6MSR0, UniRef:UniRef90_D1J894, UserProtein:MHO_RS01725	WP_036433312.1	0001217	UPI000513143C	UniRef100_UPI0018AFDB4D			MHO_3060		leuS	Translation	Leucine--tRNA ligase	LeuS
MHOH34_01795	2-1	2.5141	0.06706	37.4903	2	0.000710721	0.0142012		0.166667	0.166667	0	0	Up-regulated		contig_1	cds	366498	367724	+		Lmp protein	RefSeq:WP_036433310.1, SO:0001217, UniParc:UPI000512C22E, UniRef:UniRef100_UPI000512C22E, UniRef:UniRef50_A0A454CAH5, UniRef:UniRef90_A0A454CAH5	WP_036433310.1	0001217	UPI000512C22E	UniRef100_UPI000512C22E					Lmp protein	Lipoproteins	Lmp protein
MHOH34_01810	2-1	2.34216	0.140385	16.6839	2	0.00357334	0.0205408		0.222222	0.222222	0	0	Up-regulated	MHO_RS05525	contig_1	cds	370690	372378	-		hypothetical protein	RefSeq:WP_036433304.1, SO:0001217, UniParc:UPI000513543A, UniRef:UniRef100_UPI000513543A, UniRef:UniRef50_A0A454C9R2, UniRef:UniRef90_A0A454C9R2, UserProtein:MHO_RS05525	WP_036433304.1	0001217	UPI000513543A	UniRef100_UPI000513543A			MHO_3100		MHOH34_01810	Hypothetical protein	hypothetical protein
MHOH34_01915	2-1	1.05303	0.0465587	22.6172	2	0.00194918	0.0180295		0.277778	0.277778	0	0	Up-regulated	MHO_RS01800	contig_1	cds	395311	397611	-		putative immunoglobulin-blocking virulence protein	RefSeq:WP_036433271.1, SO:0001217, UniParc:UPI00051301C9, UniRef:UniRef100_UPI00051301C9, UniRef:UniRef50_Q9PR99, UniRef:UniRef90_D1J8A7, UserProtein:MHO_RS01800	WP_036433271.1	0001217	UPI00051301C9	UniRef100_UPI00051301C9			MHO_3190		putative immunoglobulin-blocking virulence protein	Lipoproteins	putative immunoglobulin-blocking virulence protein
MHOH34_01995	2-1	1.71581	0.0698862	24.5514	2	0.00165488	0.0178251		0.166667	0.166667	0	0	Up-regulated	MHO_RS01880	contig_1	cds	412125	412841	-	deoD	purine-nucleoside phosphorylase	EC:2.4.2.1, RefSeq:WP_036433424.1, SO:0001217, UniParc:UPI000514857A, UniRef:UniRef100_UPI000514857A, UniRef:UniRef50_A0A059XWN5, UniRef:UniRef90_A0A454CA74, UserProtein:MHO_RS01880	WP_036433424.1	0001217	UPI000514857A	UniRef100_UPI000514857A			MHO_3350		deoD	Energy metabolism		DeoD
MHOH34_02050	2-1	-2.20635	0.110491	-19.9686	2	0.00249849	0.0189872		0.333333	0.333333	0	0	Down-regulated	MHO_RS01930	contig_1	cds	424511	425431	-		HAD-IIB family hydrolase	RefSeq:WP_036433399.1, SO:0001217, UniParc:UPI00000B1B60, UniRef:UniRef100_Q8RK95, UniRef:UniRef50_A0A077L7F8, UniRef:UniRef90_D1J8D3, UserProtein:MHO_RS01930	WP_036433399.1	0001217	UPI00000B1B60	UniRef100_Q8RK95			MHO_3450		HAD-IIB family hydrolase	Hydrolases	HAD-IIB family hydrolase
MHOH34_02110	2-1	-2.10301	0.0626253	-33.5809	2	0.000885602	0.0142012		0	0	0	0	Down-regulated	MHO_RS01990	contig_1	cds	448304	449278	-	prs	ribose-phosphate pyrophosphokinase	EC:2.7.6.1, KEGG:K00948, RefSeq:WP_012855629.1, SO:0001217, UniParc:UPI0001BC237C, UniRef:UniRef100_A0A2K9YTN2, UniRef:UniRef50_Q98R83, UniRef:UniRef90_A0A2K9YTN2, UserProtein:MHO_RS01990	WP_012855629.1	0001217	UPI0001BC237C	UniRef100_A0A2K9YTN2		K00948	MHO_3550		prs	Nucleotide biosynthesis	Ribose-phosphate pyrophosphokinase	Prs
MHOH34_02110	2-1	-2.10301	0.0626253	-33.5809	2	0.000885602	0.0142012		0	0	0	0	Down-regulated	MHO_RS01990	contig_1	cds	448304	449278	-	prs	ribose-phosphate pyrophosphokinase	EC:2.7.6.1, KEGG:K00948, RefSeq:WP_012855629.1, SO:0001217, UniParc:UPI0001BC237C, UniRef:UniRef100_A0A2K9YTN2, UniRef:UniRef50_Q98R83, UniRef:UniRef90_A0A2K9YTN2, UserProtein:MHO_RS01990	WP_012855629.1	0001217	UPI0001BC237C	UniRef100_A0A2K9YTN2		K00948	MHO_3550		prs	Nucleotide biosynthesis	Ribose-phosphate pyrophosphokinase
MHOH34_02110	2-1	-2.10301	0.0626253	-33.5809	2	0.000885602	0.0142012		0	0	0	0	Down-regulated	MHO_RS01990	contig_1	cds	448304	449278	-	prs	ribose-phosphate pyrophosphokinase	EC:2.7.6.1, KEGG:K00948, RefSeq:WP_012855629.1, SO:0001217, UniParc:UPI0001BC237C, UniRef:UniRef100_A0A2K9YTN2, UniRef:UniRef50_Q98R83, UniRef:UniRef90_A0A2K9YTN2, UserProtein:MHO_RS01990	WP_012855629.1	0001217	UPI0001BC237C	UniRef100_A0A2K9YTN2		K00948	MHO_3550		prs	Nucleotide biosynthesis	Ribose-phosphate pyrophosphokinase
MHOH34_02125	2-1	-2.3453	0.318641	-7.36031	2	0.0179631	0.0421924		0	0	0	0	Down-regulated	MHO_RS02005	contig_1	cds	453247	454215	-		lactate dehydrogenase	RefSeq:WP_036433373.1, SO:0001217, UniParc:UPI000513B640, UniRef:UniRef100_A0A2K9YTD1, UniRef:UniRef50_A0A2Z4LNL4, UniRef:UniRef90_D1J8E6, UserProtein:MHO_RS02005	WP_036433373.1	0001217	UPI000513B640	UniRef100_A0A2K9YTD1			MHO_3580		Ldh	Energy metabolism	L-lactate dehydrogenase	Ldh
MHOH34_02125	2-1	-2.3453	0.318641	-7.36031	2	0.0179631	0.0421924		0	0	0	0	Down-regulated	MHO_RS02005	contig_1	cds	453247	454215	-		lactate dehydrogenase	RefSeq:WP_036433373.1, SO:0001217, UniParc:UPI000513B640, UniRef:UniRef100_A0A2K9YTD1, UniRef:UniRef50_A0A2Z4LNL4, UniRef:UniRef90_D1J8E6, UserProtein:MHO_RS02005	WP_036433373.1	0001217	UPI000513B640	UniRef100_A0A2K9YTD1			MHO_3580		Ldh	Energy metabolism	L-lactate dehydrogenase	Ldh
MHOH34_02125	2-1	-2.3453	0.318641	-7.36031	2	0.0179631	0.0421924		0	0	0	0	Down-regulated	MHO_RS02005	contig_1	cds	453247	454215	-		lactate dehydrogenase	RefSeq:WP_036433373.1, SO:0001217, UniParc:UPI000513B640, UniRef:UniRef100_A0A2K9YTD1, UniRef:UniRef50_A0A2Z4LNL4, UniRef:UniRef90_D1J8E6, UserProtein:MHO_RS02005	WP_036433373.1	0001217	UPI000513B640	UniRef100_A0A2K9YTD1			MHO_3580		Ldh	Energy metabolism	L-lactate dehydrogenase	Ldh
MHOH34_02130	2-1	-3.64693	0.346281	-10.5317	2	0.00889563	0.029527		0.166667	0.166667	0	0	Down-regulated	MHO_RS02010	contig_1	cds	454208	455527	-		hypothetical protein	RefSeq:WP_036433371.1, SO:0001217, UniParc:UPI000513AEE2, UniRef:UniRef100_UPI000513AEE2, UniRef:UniRef50_D1J8E7, UniRef:UniRef90_D1J8E7, UserProtein:MHO_RS02010	WP_036433371.1	0001217	UPI000513AEE2	UniRef100_UPI000513AEE2			MHO_3590		Pgi	Energy metabolism	Glucose-6-phosphate isomerase	Pgi
MHOH34_02130	2-1	-3.64693	0.346281	-10.5317	2	0.00889563	0.029527		0.166667	0.166667	0	0	Down-regulated	MHO_RS02010	contig_1	cds	454208	455527	-		hypothetical protein	RefSeq:WP_036433371.1, SO:0001217, UniParc:UPI000513AEE2, UniRef:UniRef100_UPI000513AEE2, UniRef:UniRef50_D1J8E7, UniRef:UniRef90_D1J8E7, UserProtein:MHO_RS02010	WP_036433371.1	0001217	UPI000513AEE2	UniRef100_UPI000513AEE2			MHO_3590		Pgi	Energy metabolism	Glucose-6-phosphate isomerase	Pgi
MHOH34_02130	2-1	-3.64693	0.346281	-10.5317	2	0.00889563	0.029527		0.166667	0.166667	0	0	Down-regulated	MHO_RS02010	contig_1	cds	454208	455527	-		hypothetical protein	RefSeq:WP_036433371.1, SO:0001217, UniParc:UPI000513AEE2, UniRef:UniRef100_UPI000513AEE2, UniRef:UniRef50_D1J8E7, UniRef:UniRef90_D1J8E7, UserProtein:MHO_RS02010	WP_036433371.1	0001217	UPI000513AEE2	UniRef100_UPI000513AEE2			MHO_3590		Pgi	Energy metabolism	Glucose-6-phosphate isomerase	Pgi
MHOH34_02145	2-1	-2.58731	0.166829	-15.5088	2	0.00413187	0.0212862		0.166667	0.166667	0	0	Down-regulated	MHO_RS02025	contig_1	cds	457336	458502	+		ABC transporter substrate-binding protein	RefSeq:WP_036433367.1, SO:0001217, UniParc:UPI0005143273, UniRef:UniRef100_UPI0005143273, UniRef:UniRef50_D1J8F0, UniRef:UniRef90_D1J8F0, UserProtein:MHO_RS02025	WP_036433367.1	0001217	UPI0005143273	UniRef100_UPI0005143273			MHO_3620		ABC transporter substrate-binding protein
MHOH34_02165	2-1	-1.90163	0.277308	-6.85748	2	0.0206101	0.0462583		0.166667	0.166667	0	0	Down-regulated	MHO_RS02045	contig_1	cds	461839	462819	-	asnA	aspartate--ammonia ligase	EC:6.3.1.1, RefSeq:WP_036433362.1, SO:0001217, UniParc:UPI0005130BD9, UniRef:UniRef100_A0A7Z3HYV0, UniRef:UniRef50_R6R0S1, UniRef:UniRef90_A0A454CA51, UserProtein:MHO_RS02045	WP_036433362.1	0001217	UPI0005130BD9	UniRef100_A0A7Z3HYV0			MHO_3650		asnA	Amino-acid biosynthesis	Aspartate--ammonia ligase	AsnA
MHOH34_02215	2-1	-2.10301	0.0626253	-33.5809	2	0.000885602	0.0142012		0	0	0	0	Down-regulated	MHO_RS01990	contig_1	cds	482876	483850	-	prs	ribose-phosphate pyrophosphokinase	EC:2.7.6.1, KEGG:K00948, RefSeq:WP_012855629.1, SO:0001217, UniParc:UPI0001BC237C, UniRef:UniRef100_A0A2K9YTN2, UniRef:UniRef50_Q98R83, UniRef:UniRef90_A0A2K9YTN2, UserProtein:MHO_RS01990	WP_012855629.1	0001217	UPI0001BC237C	UniRef100_A0A2K9YTN2		K00948	MHO_3550		prs	Nucleotide biosynthesis	ribose-phosphate pyrophosphokinase	Prs
MHOH34_02230	2-1	-2.3453	0.318641	-7.36031	2	0.0179631	0.0421924		0	0	0	0	Down-regulated	MHO_RS02005	contig_1	cds	487819	488787	-		lactate dehydrogenase	RefSeq:WP_036433373.1, SO:0001217, UniParc:UPI000513B640, UniRef:UniRef100_A0A2K9YTD1, UniRef:UniRef50_A0A2Z4LNL4, UniRef:UniRef90_D1J8E6, UserProtein:MHO_RS02005	WP_036433373.1	0001217	UPI000513B640	UniRef100_A0A2K9YTD1			MHO_3580		lactate dehydrogenase	Energy metabolism	lactate dehydrogenase
MHOH34_02235	2-1	-3.64693	0.346281	-10.5317	2	0.00889563	0.029527		0.166667	0.166667	0	0	Down-regulated	MHO_RS02010	contig_1	cds	488780	490099	-		hypothetical protein	RefSeq:WP_036433371.1, SO:0001217, UniParc:UPI000513AEE2, UniRef:UniRef100_UPI000513AEE2, UniRef:UniRef50_D1J8E7, UniRef:UniRef90_D1J8E7, UserProtein:MHO_RS02010	WP_036433371.1	0001217	UPI000513AEE2	UniRef100_UPI000513AEE2			MHO_3590		MHOH34_02235	Hypothetical protein	hypothetical protein
MHOH34_02250	2-1	-2.58731	0.166829	-15.5088	2	0.00413187	0.0212862		0.166667	0.166667	0	0	Down-regulated	MHO_RS02025	contig_1	cds	491908	493074	+		ABC transporter substrate-binding protein	RefSeq:WP_036433367.1, SO:0001217, UniParc:UPI0005143273, UniRef:UniRef100_UPI0005143273, UniRef:UniRef50_D1J8F0, UniRef:UniRef90_D1J8F0, UserProtein:MHO_RS02025	WP_036433367.1	0001217	UPI0005143273	UniRef100_UPI0005143273			MHO_3620		ABC transporter substrate-binding protein	Transport	ABC transporter substrate-binding protein
MHOH34_02270	2-1	-1.90163	0.277308	-6.85748	2	0.0206101	0.0462583		0.166667	0.166667	0	0	Down-regulated	MHO_RS02045	contig_1	cds	496411	497391	-	asnA	aspartate--ammonia ligase	EC:6.3.1.1, RefSeq:WP_036433362.1, SO:0001217, UniParc:UPI0005130BD9, UniRef:UniRef100_A0A7Z3HYV0, UniRef:UniRef50_R6R0S1, UniRef:UniRef90_A0A454CA51, UserProtein:MHO_RS02045	WP_036433362.1	0001217	UPI0005130BD9	UniRef100_A0A7Z3HYV0			MHO_3650		asnA	Amino-acid biosynthesis	aspartate--ammonia ligase	AsnA
MHOH34_02320	2-1	-2.10301	0.0626253	-33.5809	2	0.000885602	0.0142012		0	0	0	0	Down-regulated	MHO_RS01990	contig_1	cds	517448	518422	-	prs	ribose-phosphate pyrophosphokinase	EC:2.7.6.1, KEGG:K00948, RefSeq:WP_012855629.1, SO:0001217, UniParc:UPI0001BC237C, UniRef:UniRef100_A0A2K9YTN2, UniRef:UniRef50_Q98R83, UniRef:UniRef90_A0A2K9YTN2, UserProtein:MHO_RS01990	WP_012855629.1	0001217	UPI0001BC237C	UniRef100_A0A2K9YTN2		K00948	MHO_3550		prs	Nucleotide biosynthesis	ribose-phosphate pyrophosphokinase	Prs
MHOH34_02335	2-1	-2.3453	0.318641	-7.36031	2	0.0179631	0.0421924		0	0	0	0	Down-regulated	MHO_RS02005	contig_1	cds	522391	523359	-		lactate dehydrogenase	RefSeq:WP_036433373.1, SO:0001217, UniParc:UPI000513B640, UniRef:UniRef100_A0A2K9YTD1, UniRef:UniRef50_A0A2Z4LNL4, UniRef:UniRef90_D1J8E6, UserProtein:MHO_RS02005	WP_036433373.1	0001217	UPI000513B640	UniRef100_A0A2K9YTD1			MHO_3580		lactate dehydrogenase	Energy metabolism	lactate dehydrogenase
MHOH34_02340	2-1	-3.64693	0.346281	-10.5317	2	0.00889563	0.029527		0.166667	0.166667	0	0	Down-regulated	MHO_RS02010	contig_1	cds	523352	524671	-		hypothetical protein	RefSeq:WP_036433371.1, SO:0001217, UniParc:UPI000513AEE2, UniRef:UniRef100_UPI000513AEE2, UniRef:UniRef50_D1J8E7, UniRef:UniRef90_D1J8E7, UserProtein:MHO_RS02010	WP_036433371.1	0001217	UPI000513AEE2	UniRef100_UPI000513AEE2			MHO_3590		MHOH34_02340	Hypothetical protein	hypothetical protein
MHOH34_02355	2-1	-2.58731	0.166829	-15.5088	2	0.00413187	0.0212862		0.166667	0.166667	0	0	Down-regulated	MHO_RS02025	contig_1	cds	526480	527646	+		ABC transporter substrate-binding protein	RefSeq:WP_036433367.1, SO:0001217, UniParc:UPI0005143273, UniRef:UniRef100_UPI0005143273, UniRef:UniRef50_D1J8F0, UniRef:UniRef90_D1J8F0, UserProtein:MHO_RS02025	WP_036433367.1	0001217	UPI0005143273	UniRef100_UPI0005143273			MHO_3620		ABC transporter substrate-binding protein	Transport	ABC transporter substrate-binding protein
MHOH34_02375	2-1	-1.90163	0.277308	-6.85748	2	0.0206101	0.0462583		0.166667	0.166667	0	0	Down-regulated	MHO_RS02045	contig_1	cds	530983	531963	-	asnA	aspartate--ammonia ligase	EC:6.3.1.1, RefSeq:WP_036433362.1, SO:0001217, UniParc:UPI0005130BD9, UniRef:UniRef100_A0A7Z3HYV0, UniRef:UniRef50_R6R0S1, UniRef:UniRef90_A0A454CA51, UserProtein:MHO_RS02045	WP_036433362.1	0001217	UPI0005130BD9	UniRef100_A0A7Z3HYV0			MHO_3650		asnA	Amino-acid biosynthesis	aspartate--ammonia ligase	AsnA
MHOH34_02400	2-1	1.90323	0.109208	17.4276	2	0.00327632	0.0205408		0.333333	0.333333	0	0	Up-regulated	MHO_RS05620	contig_1	cds	538445	540100	+		ribonuclease J	EC:3.1.-.-, RefSeq:WP_036432628.1, SO:0001217, UniParc:UPI000512EFCD, UniRef:UniRef100_UPI000512EFCD, UniRef:UniRef50_A0A448ZVT6, UniRef:UniRef90_D1J8F7, UserProtein:MHO_RS05620	WP_036432628.1	0001217	UPI000512EFCD	UniRef100_UPI000512EFCD			MHO_3690		ribonuclease J	RNA processing	ribonuclease J
MHOH34_02425	2-1	-1.23027	0.0734027	-16.7606	2	0.00354088	0.0205408		0.166667	0.166667	0	0	Down-regulated		contig_1	cds	545611	547683	-		ABC transporter ATP-binding protein	RefSeq:WP_036432621.1, SO:0001217, UniParc:UPI0005131D0D, UniRef:UniRef100_UPI0005131D0D, UniRef:UniRef50_A0A454C9Z4, UniRef:UniRef90_A0A7Z3HXR8	WP_036432621.1	0001217	UPI0005131D0D	UniRef100_UPI0005131D0D					ABC transporter ATP-binding protein	Transport	ABC transporter ATP-binding protein
MHOH34_02440	2-1	-3.22939	0.194097	-16.638	2	0.00359295	0.0205408		0	0	0	0	Down-regulated	MHO_RS05650	contig_1	cds	549865	550524	+	lemA	LemA family protein	GO:0005886, KEGG:K03744, RefSeq:WP_020002338.1, SO:0001217, UniParc:UPI00036BE945, UniRef:UniRef100_A0A2K9YTQ4, UniRef:UniRef50_P43054, UniRef:UniRef90_P43054, UserProtein:MHO_RS05650	WP_020002338.1	0001217	UPI00036BE945	UniRef100_A0A2K9YTQ4	0005886	K03744	MHO_3750		lemA	Lipoproteins	Protein LemA	LemA
MHOH34_02465	2-1	-1.46247	0.0414519	-35.2811	2	0.000802403	0.0142012		0	0	0	0	Down-regulated	MHO_RS05670	contig_1	cds	555668	558415	-		DUF885 domain-containing protein	RefSeq:WP_036432611.1, SO:0001217, UniParc:UPI000514222A, UniRef:UniRef100_UPI000514222A, UniRef:UniRef50_A0A2K9YTG1, UniRef:UniRef90_A0A2K9YTG1, UserProtein:MHO_RS05670	WP_036432611.1	0001217	UPI000514222A	UniRef100_UPI000514222A			MHO_3800	DUF885 family protein	DUF885 domain-containing protein	Lipoproteins	DUF885 domain-containing protein
MHOH34_02480	2-1	-2.8965	0.216255	-13.3939	2	0.00552806	0.0242754		0.277778	0.277778	0	0	Down-regulated	MHO_RS02140	contig_1	cds	560551	562428	-		ABC transporter ATP-binding protein	RefSeq:WP_036432605.1, SO:0001217, UniParc:UPI0005132F77, UniRef:UniRef100_UPI0005132F77, UniRef:UniRef50_A0A448ZXF5, UniRef:UniRef90_Q6Y8Q9, UserProtein:MHO_RS02140	WP_036432605.1	0001217	UPI0005132F77	UniRef100_UPI0005132F77			MHO_3820		Md2	Transport	ABC transporter ATP binding protein	Md2
MHOH34_02485	2-1	-2.60854	0.0392999	-66.3751	2	0.000226904	0.0142012		0.333333	0.333333	0	0	Down-regulated	MHO_RS02145	contig_1	cds	562421	564244	-		ABC transporter ATP-binding protein	RefSeq:WP_036432602.1, SO:0001217, UniParc:UPI000514429D, UniRef:UniRef100_UPI000514429D, UniRef:UniRef50_A0A449BH50, UniRef:UniRef90_Q6Y8R0, UserProtein:MHO_RS02145	WP_036432602.1	0001217	UPI000514429D	UniRef100_UPI000514429D			MHO_3830		Md1	Transport	ABC transporter ATP binding protein	Md1
MHOH34_02505	2-1	-2.01828	0.120003	-16.8186	2	0.00351659	0.0205408		0.25	0.25	0	0	Down-regulated	MHO_RS02165	contig_1	cds	565981	566844	-	mutM	DNA-formamidopyrimidine glycosylase	EC:3.2.2.23, RefSeq:WP_258559942.1, SO:0001217, UniParc:UPI000ADB707E, UniRef:UniRef100_UPI000ADB707E, UniRef:UniRef50_Q98QQ1, UniRef:UniRef90_A0A2K9YTP6, UserProtein:MHO_RS02165	WP_258559942.1	0001217	UPI000ADB707E	UniRef100_UPI000ADB707E			MHO_3860		mutM	DNA repair	Formamidopyrimidine-DNA glycosylase	MutM
MHOH34_02510	2-1	-1.93873	0.0950042	-20.4068	2	0.00239271	0.0189872		0.0555556	0.0555556	0	0	Down-regulated	MHO_RS02170	contig_1	cds	566886	567353	+		Sua5/YciO/YrdC/YwlC family protein	RefSeq:WP_036432591.1, SO:0001217, UniParc:UPI000512B820, UniRef:UniRef100_UPI000512B820, UniRef:UniRef50_L0RWE6, UniRef:UniRef90_A0PFW7, UserProtein:MHO_RS02170	WP_036432591.1	0001217	UPI000512B820	UniRef100_UPI000512B820			MHO_3870		Sua5	Translation		Sua5
MHOH34_02675	2-1	-1.52732	0.128325	-11.902	2	0.0069854	0.0278497		0	0	0	0	Down-regulated	MHO_RS02335	contig_1	cds	603749	604057	-		thioredoxin family protein	RefSeq:WP_036433202.1, SO:0001217, UniParc:UPI0005135CCF, UniRef:UniRef100_A0A2K9YU53, UniRef:UniRef50_D1J8K3, UniRef:UniRef90_D1J8K3, UserProtein:MHO_RS02335	WP_036433202.1	0001217	UPI0005135CCF	UniRef100_A0A2K9YU53			MHO_4150		TrxA	Cell redox homeostasis	Thioredoxin	TrxA
MHOH34_02700	2-1	-1.20959	0.110543	-10.9422	2	0.00824876	0.0290625		0.166667	0.166667	0	0	Down-regulated	MHO_RS05715	contig_1	cds	610062	612305	+		AAA family ATPase	SO:0001217, UniParc:UPI0005136B47, UniRef:UniRef100_UPI0005136B47, UniRef:UniRef50_D1J8K8, UniRef:UniRef90_D1J8K8, UserProtein:MHO_RS05715		0001217	UPI0005136B47	UniRef100_UPI0005136B47			MHO_4200		RecD	Nucleases	ATP-dependent RecD-like DNA helicase	RecD
MHOH34_02750	2-1	1.40766	0.0706079	19.9362	2	0.00250656	0.0189872		0	0	0	0	Up-regulated	MHO_RS02415	contig_1	cds	625080	626444	-		peptidase M17	RefSeq:WP_012855705.1, SO:0001217, UniParc:UPI0001BC243C, UniRef:UniRef100_A0A2K9YTJ5, UniRef:UniRef50_P47707, UniRef:UniRef90_A0A2K9YTJ5, UserProtein:MHO_RS02415	WP_012855705.1	0001217	UPI0001BC243C	UniRef100_A0A2K9YTJ5			MHO_4310		PepA	Proteases		PepA
MHOH34_02820	2-1	-1.63775	0.226971	-7.21567	2	0.0186702	0.043516		0.333333	0.333333	0	0	Down-regulated	MHO_RS05755	contig_1	cds	639472	640881	+		ABC transporter ATP-binding protein	RefSeq:WP_036433014.1, SO:0001217, UniParc:UPI0005139772, UniRef:UniRef100_UPI0005139772, UniRef:UniRef50_Q98QE1, UniRef:UniRef90_D1J8N3, UserProtein:MHO_RS05755	WP_036433014.1	0001217	UPI0005139772	UniRef100_UPI0005139772			MHO_4450		PotA	Transport	Spermidine/putrescine import ATP-binding protein	PotA
MHOH34_02835	2-1	-1.62281	0.198853	-8.16086	2	0.0146852	0.0383586		0.0555556	0.0555556	0	0	Down-regulated	MHO_RS05765	contig_1	cds	642603	644363	+		hypothetical protein	RefSeq:WP_036433018.1, SO:0001217, UniParc:UPI0005134007, UniRef:UniRef100_UPI0005134007, UniRef:UniRef50_A0A0C6G4L0, UniRef:UniRef90_A0A454CA65, UserProtein:MHO_RS05765	WP_036433018.1	0001217	UPI0005134007	UniRef100_UPI0005134007			MHO_4480		PotD	Transport	Spermidine/putrescine import ATP-binding protein	PotD
MHOH34_02850	2-1	-1.54332	0.175552	-8.79125	2	0.0126931	0.0363241		0.333333	0.333333	0	0	Down-regulated	MHO_RS05775	contig_1	cds	646812	647462	+		RDD family protein	RefSeq:WP_036433023.1, SO:0001217, UniParc:UPI0005138CFC, UniRef:UniRef100_UPI0005138CFC, UniRef:UniRef50_D1J8N9, UniRef:UniRef90_D1J8N9, UserProtein:MHO_RS05775	WP_036433023.1	0001217	UPI0005138CFC	UniRef100_UPI0005138CFC			MHO_4510		RDD family protein	Unknown	RDD family protein
MHOH34_02865	2-1	-3.04672	0.141597	-21.5169	2	0.00215296	0.0189778		0	0	0	0	Down-regulated	MHO_RS02530	contig_1	cds	651433	653340	+		M13-type metalloendopeptidase	EC:3.4.24.-, RefSeq:WP_036433028.1, SO:0001217, UniParc:UPI000512BB7A, UniRef:UniRef100_UPI000512BB7A, UniRef:UniRef50_A0A449BHI7, UniRef:UniRef90_D1J8P2, UserProtein:MHO_RS02530	WP_036433028.1	0001217	UPI000512BB7A	UniRef100_UPI000512BB7A			MHO_4540		PepO	Proteases		PepO
MHOH34_02910	2-1	-1.22435	0.094364	-12.9748	2	0.00588775	0.0246311		0.0555556	0.0555556	0	0	Down-regulated	MHO_RS02575	contig_1	cds	661317	661868	+	frr	ribosome-recycling factor	RefSeq:WP_036433047.1, SO:0001217, UniParc:UPI0005141CBA, UniRef:UniRef100_UPI0005141CBA, UniRef:UniRef50_N9TTI3, UniRef:UniRef90_A0A6A8Q2C0, UserProtein:MHO_RS02575	WP_036433047.1	0001217	UPI0005141CBA	UniRef100_UPI0005141CBA			MHO_4610		frr	Ribosome biogenesis	Ribosome-recycling factor	Frr
MHOH34_02975	2-1	-2.49773	0.162676	-15.354	2	0.00421508	0.0212862		0.333333	0.333333	0	0	Down-regulated	MHO_RS02640	contig_1	cds	679994	681964	+	uvrB	excinuclease ABC subunit UvrB	EC:3.1.25.-, RefSeq:WP_036433068.1, SO:0001217, UniParc:UPI00051337D4, UniRef:UniRef100_UPI00051337D4, UniRef:UniRef50_B3PLX9, UniRef:UniRef90_D1J8R1, UserProtein:MHO_RS02640	WP_036433068.1	0001217	UPI00051337D4	UniRef100_UPI00051337D4			MHO_4730		uvrB	DNA repair	UvrABC system protein B	UvrB
MHOH34_03015	2-1	1.68749	0.0820862	20.5575	2	0.00235787	0.0189872		0.25	0.25	0	0	Up-regulated	MHO_RS02730	contig_1	cds	688594	689241	+		ribulose-phosphate 3-epimerase	EC:5.1.3.1, RefSeq:WP_020002500.1, SO:0001217, UniParc:UPI000382E262, UniRef:UniRef100_A0A6A8PZ95, UniRef:UniRef50_A0A448ZXM9, UniRef:UniRef90_A0A454CAB1, UserProtein:MHO_RS02730	WP_020002500.1	0001217	UPI000382E262	UniRef100_A0A6A8PZ95			MHO_4900		Rpe	Energy metabolism	Ribulose-phosphate 3-epimerase	Rpe
MHOH34_03095	2-1	2.58511	0.0696602	37.1103	2	0.000725333	0.0142012		0	0	0	0	Up-regulated	MHO_RS02800	contig_1	cds	710294	712030	+		amino acid permease	RefSeq:WP_036433098.1, SO:0001217, UniParc:UPI00051303BD, UniRef:UniRef100_UPI00051303BD, UniRef:UniRef50_A0A077L5R4, UniRef:UniRef90_D1J8U2, UserProtein:MHO_RS02800	WP_036433098.1	0001217	UPI00051303BD	UniRef100_UPI00051303BD			MHO_5040		amino acid permease	Transport	amino acid permease
MHOH34_03170	2-1	-2.91199	0.098691	-29.5062	2	0.00114664	0.0142012		0.333333	0.333333	0	0	Down-regulated	MHO_RS02865	contig_1	cds	729454	730398	+	pip	prolyl aminopeptidase	EC:3.4.11.5, RefSeq:WP_020002530.1, SO:0001217, UniParc:UPI000364A48F, UniRef:UniRef100_A0A7Z3E1T1, UniRef:UniRef50_D1J8V6, UniRef:UniRef90_D1J8V6, UserProtein:MHO_RS02865	WP_020002530.1	0001217	UPI000364A48F	UniRef100_A0A7Z3E1T1			MHO_5190		pip	Proteases	Putative proline iminopeptidase	Pip
MHOH34_03210	2-1	-1.15372	0.105052	-10.9824	2	0.0081892	0.0290625		0	0	0	0	Down-regulated	MHO_RS02910	contig_1	cds	743724	744065	+	rbfA	30S ribosome-binding factor RbfA	KEGG:K02834, RefSeq:WP_036433126.1, SO:0001217, UniParc:UPI0005144493, UniRef:UniRef100_UPI0005144493, UniRef:UniRef50_A0A0C6G6H1, UniRef:UniRef90_A0A2K9YU70, UserProtein:MHO_RS02910	WP_036433126.1	0001217	UPI0005144493	UniRef100_UPI0005144493		K02834	MHO_5280		rbfA	Ribosome biogenesis	Ribosome-binding factor A	RbfA
MHOH34_03230	2-1	-1.28218	0.0386751	-33.1527	2	0.000908597	0.0142012		0	0	0	0	Down-regulated	MHO_RS02930	contig_1	cds	747442	748428	+	nrnA	bifunctional oligoribonuclease/PAP phosphatase NrnA	EC:3.1.3.7, RefSeq:WP_036433132.1, SO:0001217, UniParc:UPI0005146FEA, UniRef:UniRef100_UPI0005146FEA, UniRef:UniRef50_A0A448ZWG5, UniRef:UniRef90_D1J8W9, UserProtein:MHO_RS02930	WP_036433132.1	0001217	UPI0005146FEA	UniRef100_UPI0005146FEA			MHO_5320		nrnA	Adherence	Adhesin P1	MgpA
MHOH34_03240	2-1	-2.48794	0.138621	-17.9478	2	0.00309001	0.0203028		0.222222	0.222222	0	0	Down-regulated	MHO_RS02935	contig_1	cds	751635	752276	-		hypothetical protein	RefSeq:WP_020002374.1, SO:0001217, UniParc:UPI0003671C36, UniRef:UniRef100_UPI0003671C36, UniRef:UniRef50_A0A501X7R6, UniRef:UniRef90_D1J8X0, UserProtein:MHO_RS02935	WP_020002374.1	0001217	UPI0003671C36	UniRef100_UPI0003671C36			MHO_5330		MHOH34_03240	Hypothetical protein	hypothetical protein

## Sheet: MHO43_MHOH34_all
ID	Label	log2FC	SE	Tvalue	DF	pvalue	adj.pvalue	issue	MissingPercentage	ImputationPercentage	X1	X2	Expression	UserProtein	Sequence.Id	Type	Start	Stop	Strand	Gene	Product	DbXrefs	RefSeq	SO	UniParc	UniRef	GO	KEGG	OldUserProtein	BLAST	Protein	Function	protein	gene
MHOH34_00005	2-1	0.0271218	0.04912	0.552153	2	0.636306	0.68369		0.333333	0.333333	0	0	Unchanged	MHO_RS00020	contig_1	cds	1	1392	+	dnaA	chromosomal replication initiator protein DnaA	SO:0001217, UniRef:UniRef50_A0A448ZWT6, UniRef:UniRef90_D1J7E1, UserProtein:MHO_RS00020		0001217		UniRef50_A0A448ZWT6			MHO_0040	chromosomal replication initiator protein DnaA	dnaA	DNA replication	Chromosomal replication initiator protein	DnaA
MHOH34_00010	2-1	2.37081	0.0421035	56.3092	2	0.000315236	0.0142012		0	0	0	0	Up-regulated	MHO_RS05045	contig_1	cds	1408	2505	+	dnaN	DNA polymerase III subunit beta	EC:2.7.7.7, RefSeq:WP_012855286.1, SO:0001217, UniParc:UPI0001BC1FC3, UniRef:UniRef100_A0A454C8V7, UniRef:UniRef50_A0A2Z4LLI0, UniRef:UniRef90_A0A454C8V7, UserProtein:MHO_RS05045	WP_012855286.1	0001217	UPI0001BC1FC3	UniRef100_A0A454C8V7			MHO_0050	DNA polymerase III subunit beta	dnaN	DNA replication	DNA polymerase III subunit beta	DnaN
MHOH34_00030	2-1	-0.0254784	0.226034	-0.112719	2	0.920548	0.933149		0.166667	0.166667	0	0	Unchanged	MHO_RS05050	contig_1	cds	3378	4151	-	rsmA	16S rRNA (adenine(1518)-N(6)/adenine(1519)-N(6))- dimethyltransferase RsmA	EC:2.1.1.182, RefSeq:WP_036433221.1, SO:0001217, UniParc:UPI0005143BAC, UniRef:UniRef100_UPI001CC587DF, UniRef:UniRef50_D1J7E5, UniRef:UniRef90_D1J7E5, UserProtein:MHO_RS05050	WP_036433221.1	0001217	UPI0005143BAC	UniRef100_UPI001CC587DF			MHO_0080	16S rRNA (adenine(1518)-N(6)/adenine(1519)-N(6))-dimethyltransferase RsmA	rsmA	Ribosome biogenesis	Ribosomal RNA small subunit methyltransferase A	KsgA
MHOH34_00035	2-1	-0.427341	0.136146	-3.13884	2	0.0882674	0.126156		0.277778	0.277778	0	0	Unchanged	MHO_RS00045	contig_1	cds	4144	4911	-	tatD	TatD family hydrolase	EC:3.1.-.-, RefSeq:WP_036433144.1, SO:0001217, UniParc:UPI000513F8C0, UniRef:UniRef100_UPI000513F8C0, UniRef:UniRef50_A0A077LBH6, UniRef:UniRef90_D1J7E6, UserProtein:MHO_RS00045	WP_036433144.1	0001217	UPI000513F8C0	UniRef100_UPI000513F8C0			MHO_0090	TatD family hydrolase	tatD	Nucleases	TatD family deoxyribonuclease	TatD
MHOH34_00035	2-1	-0.427341	0.136146	-3.13884	2	0.0882674	0.126156		0.277778	0.277778	0	0	Unchanged	MHO_RS00045	contig_1	cds	4144	4911	-	tatD	TatD family hydrolase	EC:3.1.-.-, RefSeq:WP_036433144.1, SO:0001217, UniParc:UPI000513F8C0, UniRef:UniRef100_UPI000513F8C0, UniRef:UniRef50_A0A077LBH6, UniRef:UniRef90_D1J7E6, UserProtein:MHO_RS00045	WP_036433144.1	0001217	UPI000513F8C0	UniRef100_UPI000513F8C0			MHO_0090	TatD family hydrolase	tatD	Nucleases	TatD family deoxyribonuclease	TatD
MHOH34_00100	2-1	0.537064	0.156453	3.43275	2	0.0753911	0.111978		0.333333	0.333333	0	0	Unchanged		contig_1	cds	15743	17173	-		AAA family ATPase	SO:0001217, UniRef:UniRef50_A0A7T5YIQ6		0001217		UniRef50_A0A7T5YIQ6					AAA family ATPase	Stress response	AAA family ATPase
MHOH34_00100	2-1	0.537064	0.156453	3.43275	2	0.0753911	0.111978		0.333333	0.333333	0	0	Unchanged		contig_1	cds	15743	17173	-		AAA family ATPase	SO:0001217, UniRef:UniRef50_A0A7T5YIQ6		0001217		UniRef50_A0A7T5YIQ6					AAA family ATPase	Stress response	AAA family ATPase
MHOH34_00105	2-1	#NUM!					0	oneConditionMissing			0	1	No in isol		contig_1	cds	17279	17893	-		hypothetical protein	PFAM:PF00004.32, PFAM:PF05621.14, PFAM:PF07728.17									MHOH34_00105
MHOH34_00115	2-1	-2.24715	0.246935	-9.10016	2	0.011861	0.035583		0.166667	0.166667	0	0	Down-regulated	MHO_RS05085	contig_1	cds	18551	19405	+		F0F1 ATP synthase subunit A	EC:7.1.2.2, RefSeq:WP_020002439.1, SO:0001217, UniParc:UPI00036F6F55, UniRef:UniRef100_A0A2K9YSL5, UniRef:UniRef50_A0A2K9YSL5, UniRef:UniRef90_A0A2K9YSL5, UserProtein:MHO_RS05085	WP_020002439.1	0001217	UPI00036F6F55	UniRef100_A0A2K9YSL5			MHO_0200		AtpB	ATP synthase		AtpB
MHOH34_00125	2-1	-0.212876	0.00998336	-21.3231	2	0.00219215	0.0189778		0	0	0	0	Unchanged	MHO_RS00130	contig_1	cds	19729	20310	+		ATP synthase F0 subunit B	KEGG:K02109, RefSeq:WP_012855301.1, SO:0001217, UniParc:UPI0001BC1FD4, UniRef:UniRef100_A0A2K9YSQ0, UniRef:UniRef50_B3PLV4, UniRef:UniRef90_A0A2K9YSQ0, UserProtein:MHO_RS00130	WP_012855301.1	0001217	UPI0001BC1FD4	UniRef100_A0A2K9YSQ0		K02109	MHO_0220		AtpF	ATP synthase		AtpF
MHOH34_00130	2-1	-1.93791	0.120179	-16.1252	2	0.00382379	0.0211946		0.222222	0.222222	0	0	Down-regulated	MHO_RS00135	contig_1	cds	20312	20851	+	atpH	F0F1 ATP synthase subunit delta	EC:7.1.2.2, RefSeq:WP_012855302.1, SO:0001217, UniParc:UPI0001BC1FD5, UniRef:UniRef100_A0A2K9YSA7, UniRef:UniRef50_A0A2K9YSA7, UniRef:UniRef90_A0A2K9YSA7, UserProtein:MHO_RS00135	WP_012855302.1	0001217	UPI0001BC1FD5	UniRef100_A0A2K9YSA7			MHO_0230		atpH	ATP synthase		AtpH
MHOH34_00135	2-1	-2.03827	0.148148	-13.7584	2	0.00524132	0.0233547		0	0	0	0	Down-regulated	MHO_RS00140	contig_1	cds	20864	22447	+	atpA	F0F1 ATP synthase subunit alpha	EC:7.1.2.2, RefSeq:WP_012855303.1, SO:0001217, UniParc:UPI0001BC1FD6, UniRef:UniRef100_A0A2K9YSA5, UniRef:UniRef50_P12405, UniRef:UniRef90_A0A2K9YSA5, UserProtein:MHO_RS00140	WP_012855303.1	0001217	UPI0001BC1FD6	UniRef100_A0A2K9YSA5			MHO_0240		atpA	ATP synthase		AtpA
MHOH34_00140	2-1	#NUM!					0	oneConditionMissing			0	1	No in isol	MHO_RS00145	contig_1	cds	22426	23307	+	atpG	ATP synthase F1 subunit gamma	EC:7.1.2.2, RefSeq:WP_036433170.1, SO:0001217, UniParc:UPI0005132703, UniRef:UniRef100_UPI0005132703, UniRef:UniRef50_A0A0C6G4T5, UniRef:UniRef90_A0A2K9YSB3, UserProtein:MHO_RS00145	WP_036433170.1	0001217	UPI0005132703	UniRef100_UPI0005132703			MHO_0250		atpG	ATP synthase		AtpG
MHOH34_00145	2-1	-1.47202	0.160992	-9.14343	2	0.011751	0.035583		0	0	0	0	Down-regulated	MHO_RS00150	contig_1	cds	23324	24811	+	atpD	F0F1 ATP synthase subunit beta	EC:7.1.2.2, RefSeq:WP_020002442.1, SO:0001217, UniParc:UPI00036A1184, UniRef:UniRef100_A0A2K9YSL9, UniRef:UniRef50_Q5FKY0, UniRef:UniRef90_D1J7G6, UserProtein:MHO_RS00150	WP_020002442.1	0001217	UPI00036A1184	UniRef100_A0A2K9YSL9			MHO_0260		atpD	ATP synthase		AtpD
MHOH34_00155	2-1	0.553458	0.130457	4.24245	2	0.0513209	0.0845121		0.5	0.5	0	0	Unchanged		contig_1	cds	25445	27583	+		Lipoprotein	RefSeq:WP_036433173.1, SO:0001217, UniParc:UPI000512F8BA, UniRef:UniRef100_UPI000512F8BA, UniRef:UniRef50_D1J7G8, UniRef:UniRef90_UPI000512F8BA	WP_036433173.1	0001217	UPI000512F8BA	UniRef100_UPI000512F8BA					Lipoprotein	Lipoproteins	Lipoprotein
MHOH34_00160	2-1	0.540028	0.235486	2.29325	1	0.26178	0.312281		0.388889	0.222222	0.333333	0	Unchanged		contig_1	cds	27695	29131	+		Membrane nuclease, lipoprotein	RefSeq:WP_036433175.1, SO:0001217, UniParc:UPI0005143BD9, UniRef:UniRef100_UPI0005143BD9, UniRef:UniRef50_D1J7H1, UniRef:UniRef90_D1J7H1	WP_036433175.1	0001217	UPI0005143BD9	UniRef100_UPI0005143BD9					Membrane nuclease, lipoprotein	Lipoproteins	Membrane nuclease, lipoprotein
MHOH34_00165	2-1	-0.43022	0.0945728	-4.54909	2	0.0450802	0.0789554		0.5	0.5	0	0	Unchanged	MHO_RS05105	contig_1	cds	29163	37178	-		hypothetical protein	RefSeq:WP_036433176.1, SO:0001217, UniParc:UPI000513FD9B, UniRef:UniRef100_UPI000513FD9B, UniRef:UniRef50_D1J7H2, UniRef:UniRef90_D1J7H2, UserProtein:MHO_RS05105	WP_036433176.1	0001217	UPI000513FD9B	UniRef100_UPI000513FD9B			MHO_0320		MHOH34_00165	Hypothetical protein	hypothetical protein
MHOH34_00175	2-1	1.23596	0.185046	6.67921	2	0.021689	0.0479691		0.222222	0.222222	0	0	Up-regulated	MHO_RS00185	contig_1	cds	38889	39581	+	trkA	TrkA family potassium uptake protein	RefSeq:WP_012855311.1, SO:0001217, UniParc:UPI0001BC203B, UniRef:UniRef100_A0A2K9YSQ8, UniRef:UniRef50_B3PLW0, UniRef:UniRef90_A0A2K9YSQ8, UserProtein:MHO_RS00185	WP_012855311.1	0001217	UPI0001BC203B	UniRef100_A0A2K9YSQ8			MHO_0340		trkA	Transport	Potassium uptake protein	KtrA
MHOH34_00180	2-1	-0.501418	0.23581	-2.12637	2	0.167342	0.210393		0	0	0	0	Unchanged	MHO_RS00190	contig_1	cds	39692	41023	+		C1 family peptidase	RefSeq:WP_012855312.1, SO:0001217, UniParc:UPI0001BC203C, UniRef:UniRef100_A0A2K9YSB7, UniRef:UniRef50_N9TTD9, UniRef:UniRef90_A0A2K9YSB7, UserProtein:MHO_RS00190	WP_012855312.1	0001217	UPI0001BC203C	UniRef100_A0A2K9YSB7			MHO_0350		PepC	Proteases	Peptidase	PepC
MHOH34_00190	2-1	-0.596943	0.176769	-3.37698	2	0.077617	0.114475		0.166667	0.166667	0	0	Unchanged	MHO_RS05125	contig_1	cds	41460	42269	+		lysophospholipid acyltransferase family protein	RefSeq:WP_020002450.1, SO:0001217, UniParc:UPI00037968DE, UniRef:UniRef100_A0A2K9YSC0, UniRef:UniRef50_A0A448ZXL0, UniRef:UniRef90_D1J7H9, UserProtein:MHO_RS05125	WP_020002450.1	0001217	UPI00037968DE	UniRef100_A0A2K9YSC0			MHO_0390	lysophospholipid acyltransferase family protein	PlsC	Lipid biosynthsis	1-acyl-SN-glycerol-3-phosphate acyltransferase	PlsC
MHOH34_00195	2-1	0.257648	0.493784	0.521784	2	0.653852	0.697595		0.0555556	0.0555556	0	0	Unchanged	MHO_RS00225	contig_1	cds	42273	43097	+		segregation/condensation protein A	RefSeq:WP_036433185.1, SO:0001217, UniParc:UPI000514719E, UniRef:UniRef100_UPI000514719E, UniRef:UniRef50_N9U9Z0, UniRef:UniRef90_A0A2K9YSM7, UserProtein:MHO_RS00225	WP_036433185.1	0001217	UPI000514719E	UniRef100_UPI000514719E			MHO_0400	segregation/condensation protein A	ScpA	Cell division	Segregation and condensation protein	ScpA
MHOH34_00200	2-1	-0.254385	0.141892	-1.79281	2	0.214869	0.261467		0	0	0	0	Unchanged	MHO_RS00230	contig_1	cds	43087	43719	+	scpB	SMC-Scp complex subunit ScpB	KEGG:K05896, RefSeq:WP_012855318.1, SO:0001217, UniParc:UPI0001BC2042, UniRef:UniRef100_A0A454C936, UniRef:UniRef50_A0A454C936, UniRef:UniRef90_A0A454C936, UserProtein:MHO_RS00230	WP_012855318.1	0001217	UPI0001BC2042	UniRef100_A0A454C936		K05896	MHO_0410	SMC-Scp complex subunit ScpB	scpB	Cell division	Segregation and condensation protein	ScpB
MHOH34_00205	2-1	-2.06816	0.327349	-6.31791	2	0.0241489	0.052265		0.388889	0.388889	0	0	Unchanged	MHO_RS05130	contig_1	cds	43706	44542	+	rluA	RluA family pseudouridine synthase	EC:5.4.99.-, RefSeq:WP_020002452.1, SO:0001217, UniParc:UPI00037AA56B, UniRef:UniRef100_A0A454C908, UniRef:UniRef50_A0A449A5Z2, UniRef:UniRef90_D1J7I2, UserProtein:MHO_RS05130	WP_020002452.1	0001217	UPI00037AA56B	UniRef100_A0A454C908			MHO_0420	RluA family pseudouridine synthase	rluA	Nucleoside metabolism	Pseudouridine synthase	RluC
MHOH34_00210	2-1	-1.64575	0.0582439	-28.2562	2	0.00125014	0.0145689		0.0555556	0.0555556	0	0	Down-regulated	MHO_RS00240	contig_1	cds	44562	44864	+	gatC	Asp-tRNA(Asn)/Glu-tRNA(Gln) amidotransferase subunit GatC	EC:6.3.5.-, RefSeq:WP_036433188.1, SO:0001217, UniParc:UPI000512A7F3, UniRef:UniRef100_A0A454C916, UniRef:UniRef50_A0A077L6L7, UniRef:UniRef90_A0A2K9YST4, UserProtein:MHO_RS00240	WP_036433188.1	0001217	UPI000512A7F3	UniRef100_A0A454C916			MHO_0430	Asp-tRNA(Asn)/Glu-tRNA(Gln) amidotransferase subunit GatC	gatC	Translation	Glutamyl-tRNA(Gln)amidotransferase	GatC
MHOH34_00215	2-1	-1.50877	0.141616	-10.654	2	0.00869529	0.0294512		0.333333	0.333333	0	0	Down-regulated	MHO_RS00245	contig_1	cds	44854	46182	+		amidase family protein	RefSeq:WP_036433190.1, SO:0001217, UniParc:UPI000512FD42, UniRef:UniRef100_UPI000512FD42, UniRef:UniRef50_A0A448ZXL8, UniRef:UniRef90_A0A7Z3E0S4, UserProtein:MHO_RS00245	WP_036433190.1	0001217	UPI000512FD42	UniRef100_UPI000512FD42			MHO_0440	amidase family protein	GatA	Translation	Asp-tRNA(Asn)/Glu-tRNA(Gln) amidotransferase subunit	GatA
MHOH34_00220	2-1	-0.813415	0.101172	-8.03993	2	0.0151202	0.0384726		0.166667	0.166667	0	0	Unchanged	MHO_RS00250	contig_1	cds	46175	47596	+	gatB	Asp-tRNA(Asn)/Glu-tRNA(Gln) amidotransferase subunit GatB	RefSeq:WP_036433193.1, SO:0001217, UniParc:UPI000513BE9A, UniRef:UniRef100_UPI000513BE9A, UniRef:UniRef50_A0A449BH93, UniRef:UniRef90_D1J7F4, UserProtein:MHO_RS00250	WP_036433193.1	0001217	UPI000513BE9A	UniRef100_UPI000513BE9A			MHO_0450	Asp-tRNA(Asn)/Glu-tRNA(Gln) amidotransferase subunit GatB	gatB	Translation	Aspartyl/glutamyl-tRNA(Asn/Gln) amidotransferase subunit B	GatB
MHOH34_00235	2-1	-1.04296	0.0720191	-14.4817	2	0.00473441	0.0233547		0	0	0	0	Down-regulated	MHO_RS05140	contig_1	cds	49796	54643	+		valine--tRNA ligase	EC:6.1.1.9, RefSeq:WP_224154265.1, SO:0001217, UniParc:UPI000AFC3D83, UniRef:UniRef100_UPI000AFC3D83, UniRef:UniRef50_A0A7Z3HXX9, UniRef:UniRef90_A0A7Z3HXX9, UserProtein:MHO_RS05140	WP_224154265.1	0001217	UPI000AFC3D83	UniRef100_UPI000AFC3D83				valine--tRNA ligase	ValS	Translation	Valine--tRNA ligase	ValS
MHOH34_00240	2-1	-0.448143	0.114399	-3.91737	2	0.0594161	0.0932802		0	0	0	0	Unchanged	MHO_RS00270	contig_1	cds	54723	55916	-	pgk	phosphoglycerate kinase	EC:2.7.2.3, RefSeq:WP_020002456.1, SO:0001217, UniParc:UPI00035DA786, UniRef:UniRef100_A0A6A8PZ99, UniRef:UniRef50_Q8Y4I2, UniRef:UniRef90_A0A454C986, UserProtein:MHO_RS00270	WP_020002456.1	0001217	UPI00035DA786	UniRef100_A0A6A8PZ99			MHO_0490	phosphoglycerate kinase	pgk	Energy metabolism	phosphoglycerate kinase	Pgk
MHOH34_00250	2-1	-0.483227	0.135123	-3.57621	2	0.0700716	0.10563		0.166667	0.166667	0	0	Unchanged		contig_1	cds	56456	57037	+	disA	DNA integrity scanning protein DisA nucleotide-binding domain protein	EC:2.7.7.85, KEGG:K18672, RefSeq:WP_020002457.1, SO:0001217, UniParc:UPI000371BD34, UniRef:UniRef100_A0A2K9YU44, UniRef:UniRef50_L0RXD2, UniRef:UniRef90_A0A2K9YU44	WP_020002457.1	0001217	UPI000371BD34	UniRef100_A0A2K9YU44		K18672		diadenylate cyclase	disA	Second messenger biosynthesis	Diadenylate cyclase	DacA
MHOH34_00255	2-1	-0.419182	0.0799637	-5.24216	2	0.0345167	0.0657772		0	0	0	0	Unchanged	MHO_RS00285	contig_1	cds	57610	58803	+	tuf	elongation factor Tu	GO:0003746, GO:0003924, GO:0005525, GO:0005737, RefSeq:WP_036433196.1, SO:0001217, UniParc:UPI0005134EDC, UniRef:UniRef100_A0A6A8Q4K3, UniRef:UniRef50_P22679, UniRef:UniRef90_P22679, UserProtein:MHO_RS00285	WP_036433196.1	0001217	UPI0005134EDC	UniRef100_A0A6A8Q4K3	0003746		MHO_0520	elongation factor Tu	tuf	Translation	Elongation factor Tu	Tuf
MHOH34_00260	2-1	1.94496	0.109407	17.7774	2	0.00314927	0.0203028		0	0	0	0	Up-regulated		contig_1	cds	59078	62491	+		hypothetical protein	PFAM:PF04778.15, PFAM:PF04778.15, PFAM:PF04778.15, PFAM:PF04778.15, PFAM:PF04778.15, PFAM:PF04778.15								lmp1	Lmp1	Lipoproteins	lipoproteins	Lmp1
MHOH34_00260	2-1	1.94496	0.109407	17.7774	2	0.00314927	0.0203028		0	0	0	0	Up-regulated		contig_1	cds	59078	62491	+		hypothetical protein	PFAM:PF04778.15, PFAM:PF04778.15, PFAM:PF04778.15, PFAM:PF04778.15, PFAM:PF04778.15, PFAM:PF04778.15								lmp1	lmp1	Hypothetical protein	hypothetical protein
MHOH34_00265	2-1	#NUM!					0	oneConditionMissing			1	0	Imposible		contig_1	cds	62500	64113	+		(pseudo) Lmp2 protein	RefSeq:WP_036432642.1, SO:0001217, UniParc:UPI00051399AD, UniRef:UniRef100_UPI00051399AD, UniRef:UniRef50_A0A454C914, UniRef:UniRef50_UPI00095EB9E6, UniRef:UniRef90_Q49546, UniRef:UniRef90_UPI00095EB9E6	WP_036432642.1	0001217	UPI00051399AD	UniRef100_UPI00051399AD				Lmp1 protein	(pseudo) Lmp2 protein	Lipoproteins	Lmp2 protein
MHOH34_00275	2-1	#NUM!					0	oneConditionMissing			1	0	Imposible		contig_1	cds	64653	66191	+		Lmp protein	SO:0001217, UniRef:UniRef50_A0A454C925, UniRef:UniRef90_UPI00193BF9C4		0001217		UniRef50_A0A454C925					Lmp protein
MHOH34_00280	2-1	-1.11379	0.0963169	-11.5638	2	0.00739541	0.0287283		0.333333	0.333333	0	0	Down-regulated		contig_1	cds	66271	68007	-		Lipoprotein	RefSeq:WP_036432644.1, SO:0001217, UniParc:UPI00051395CA, UniRef:UniRef100_UPI00051395CA, UniRef:UniRef50_A0A454C9N8, UniRef:UniRef90_A0A454C9N8	WP_036432644.1	0001217	UPI00051395CA	UniRef100_UPI00051395CA				hypothetical protein	Lipoprotein	Lipoproteins	Lmp protein
MHOH34_00285	2-1	0.0264559	0.213996	0.123628	2	0.912914	0.931357		0.25	0.25	0	0	Unchanged	MHO_RS00305	contig_1	cds	68072	68659	-		thymidine kinase	EC:2.7.1.21, RefSeq:WP_012855332.1, SO:0001217, UniParc:UPI0001BC2078, UniRef:UniRef100_A0A2K9YSW1, UniRef:UniRef50_Q5ZZT0, UniRef:UniRef90_A0A2K9YSW1, UserProtein:MHO_RS00305	WP_012855332.1	0001217	UPI0001BC2078	UniRef100_A0A2K9YSW1			MHO_0550	thymidine kinase	Tdk	Nucleoside biosynthesis	Thymidine kinase	Tdk
MHOH34_00290	2-1	1.05684	0.125576	8.41593	2	0.0138266	0.0365128		0.333333	0.333333	0	0	Up-regulated	MHO_RS00310	contig_1	cds	68734	69837	+	ychF	redox-regulated ATPase YchF	RefSeq:WP_036432649.1, SO:0001217, UniParc:UPI000513A509, UniRef:UniRef100_UPI000513A509, UniRef:UniRef50_P47270, UniRef:UniRef90_A0A2K9YSS0, UserProtein:MHO_RS00310	WP_036432649.1	0001217	UPI000513A509	UniRef100_UPI000513A509			MHO_0560	redox-regulated ATPase YchF	ychF	Ribosome biogenesis	Ribosome-binding ATPase YchF	YchF
MHOH34_00310	2-1	-2.49316	0.0683292	-36.4875	2	0.000750281	0.0142012		0.333333	0.333333	0	0	Down-regulated	MHO_RS05165	contig_1	cds	73486	75165	+		ABC transporter ATP-binding protein	RefSeq:WP_036432654.1, SO:0001217, UniParc:UPI0005134BFF, UniRef:UniRef100_UPI0005134BFF, UniRef:UniRef50_A0A6A8Q3W9, UniRef:UniRef90_A0A6A8Q3W9, UserProtein:MHO_RS05165	WP_036432654.1	0001217	UPI0005134BFF	UniRef100_UPI0005134BFF			MHO_0580	ABC transporter ATP-binding protein	ABC transporter ATP-binding protein	Secretion	protein secretion by the type I secretion system
MHOH34_00315	2-1	-1.44188	0.20443	-7.05313	2	0.0195153	0.0446253		0.444444	0.444444	0	0	Down-regulated	MHO_RS05170	contig_1	cds	75165	75461	+		hypothetical protein	RefSeq:WP_036432656.1, SO:0001217, UniParc:UPI000512A99E, UniRef:UniRef100_UPI000512A99E, UniRef:UniRef50_A0A448ZWY0, UniRef:UniRef90_A0A454C912, UserProtein:MHO_RS05170	WP_036432656.1	0001217	UPI000512A99E	UniRef100_UPI000512A99E			MHO_0590	hypothetical protein	MHOH34_00315	Hypothetical protein	hypothetical protein
MHOH34_00320	2-1	-0.804477	0.0332708	-24.1796	2	0.00170603	0.0178251		0	0	0	0	Unchanged	MHO_RS00330	contig_1	cds	75568	77193	-	argS	arginine--tRNA ligase	EC:6.1.1.19, KEGG:K01887, RefSeq:WP_049780777.1, SO:0001217, UniParc:UPI000311D486, UniRef:UniRef100_A0A454C938, UniRef:UniRef50_B3PM19, UniRef:UniRef90_A0A454C938, UserProtein:MHO_RS00330	WP_049780777.1	0001217	UPI000311D486	UniRef100_A0A454C938		K01887	MHO_0600	Arginyl-tRNA synthetase	argS	Translation	Arginine--tRNA ligase	ArgS
MHOH34_00325	2-1	-2.31189	0.166026	-13.9249	2	0.00511764	0.0233547		0.222222	0.222222	0	0	Down-regulated	MHO_RS00335	contig_1	cds	77254	78459	+	cysS	cysteine--tRNA ligase	EC:6.1.1.16, KEGG:K01883, RefSeq:WP_036432658.1, SO:0001217, UniParc:UPI00051403A5, UniRef:UniRef100_UPI00051403A5, UniRef:UniRef50_D1J7J8, UniRef:UniRef90_D1J7J8, UserProtein:MHO_RS00335	WP_036432658.1	0001217	UPI00051403A5	UniRef100_UPI00051403A5		K01883	MHO_0610	cysteine--tRNA ligase	cysS	Translation	Cysteinyl-tRNA synthetase	CysS
MHOH34_00330	2-1	-1.89938	0.137912	-13.7724	2	0.00523071	0.0233547		0.111111	0.111111	0	0	Down-regulated	MHO_RS00340	contig_1	cds	78459	79151	+	rlmB	23S rRNA (guanosine(2251)-2'-O)-methyltransferase RlmB	RefSeq:WP_012855339.1, SO:0001217, UniParc:UPI0001BC207F, UniRef:UniRef100_A0A454C926, UniRef:UniRef50_Q6KIE3, UniRef:UniRef90_A0A454C926, UserProtein:MHO_RS00340	WP_012855339.1	0001217	UPI0001BC207F	UniRef100_A0A454C926			MHO_0620	23S rRNA (guanosine(2251)-2-O)-methyltransferase RlmB	rlmB	DNA methylation	Belongs to the class IV-like SAM-binding methyltransferase superfamily. RNA methyltransferase TrmH family	SpoU
MHOH34_00335	2-1	0.182094	0.11227	1.62194	2	0.246277	0.294949		0	0	0	0	Unchanged	MHO_RS00345	contig_1	cds	79220	80155	-	arcC	carbamate kinase	EC:2.7.2.2, KEGG:K00926, RefSeq:WP_036432661.1, SO:0001217, UniParc:UPI000514640E, UniRef:UniRef100_UPI000514640E, UniRef:UniRef50_P78030, UniRef:UniRef90_A0A2K9YSF1, UserProtein:MHO_RS00345	WP_036432661.1	0001217	UPI000514640E	UniRef100_UPI000514640E		K00926	MHO_0630		arcC	Energy metabolism		ArcC
MHOH34_00340	2-1	0.824288	0.195258	4.22153	2	0.0517919	0.0848267		0	0	0	0	Unchanged	MHO_RS00350	contig_1	cds	80157	81200	-	argF	ornithine carbamoyltransferase	EC:2.1.3.3, RefSeq:WP_036432663.1, SO:0001217, UniParc:UPI000512D731, UniRef:UniRef100_A0A7Z3E0H5, UniRef:UniRef50_Q8EVF5, UniRef:UniRef90_A0A454C9Q5, UserProtein:MHO_RS00350	WP_036432663.1	0001217	UPI000512D731	UniRef100_A0A7Z3E0H5			MHO_0640		argF	Energy metabolism		ArcB
MHOH34_00345	2-1	-0.901961	0.18193	-4.95773	2	0.0383592	0.0713058		0.333333	0.333333	0	0	Unchanged	MHO_RS05175	contig_1	cds	81394	81912	-	mscL	MscL family protein	RefSeq:WP_052027856.1, SO:0001217, UniParc:UPI0006904CF8, UniRef:UniRef100_UPI0006904CF8, UniRef:UniRef50_A0A448ZXQ3, UniRef:UniRef90_A0A2K9YSW6, UserProtein:MHO_RS05175	WP_052027856.1	0001217	UPI0006904CF8	UniRef100_UPI0006904CF8			MHO_0650		mscL	Stress response		MscL
MHOH34_00355	2-1	#NUM!					0	oneConditionMissing			0	1	No in isol	MHO_RS00365	contig_1	cds	82135	83088	-		thermonuclease family protein	RefSeq:WP_020002355.1, SO:0001217, UniParc:UPI00036B5BCB, UniRef:UniRef100_UPI00036B5BCB, UniRef:UniRef50_A0A2K9YSS7, UniRef:UniRef90_A0A2K9YSS7, UserProtein:MHO_RS00365	WP_020002355.1	0001217	UPI00036B5BCB	UniRef100_UPI00036B5BCB			MHO_0660		thermonuclease family protein	Nucleases	thermonuclease family protein
MHOH34_00360	2-1	-2.62343	0.0615023	-42.6558	0				0.444444	0.111111	0	0.666667	Unchanged	MHO_RS00370	contig_1	cds	83072	83932	-	fba	ketose-bisphosphate aldolase	RefSeq:WP_036432667.1, SO:0001217, UniParc:UPI000513A883, UniRef:UniRef100_A0A2K9YSV4, UniRef:UniRef50_A0A448ZWS8, UniRef:UniRef90_D1J7K4, UserProtein:MHO_RS00370	WP_036432667.1	0001217	UPI000513A883	UniRef100_A0A2K9YSV4			MHO_0670		fba	Energy metabolism		Fba
MHOH34_00365	2-1	-2.32002	0.253271	-9.16024	2	0.0117086	0.035583		0.166667	0.166667	0	0	Down-regulated	MHO_RS05180	contig_1	cds	84006	84263	-		hypothetical protein	RefSeq:WP_036432670.1, SO:0001217, UniParc:UPI0005145A52, UniRef:UniRef100_UPI0005145A52, UniRef:UniRef50_N9VBR1, UniRef:UniRef90_A0A2K9YSQ6, UserProtein:MHO_RS05180	WP_036432670.1	0001217	UPI0005145A52	UniRef100_UPI0005145A52			MHO_0680		MHOH34_00365	Hypothetical protein	hypothetical protein
MHOH34_00370	2-1	-1.7725	0.206024	-8.6034	2	0.0132424	0.0364131		0	0	0	0	Down-regulated	MHO_RS00380	contig_1	cds	84717	85946	+	arcA	arginine deiminase	EC:3.5.3.6, GO:0005737, GO:0016990, GO:0019547, RefSeq:WP_036432672.1, SO:0001217, UniParc:UPI000513D04C, UniRef:UniRef100_UPI000513D04C, UniRef:UniRef50_P23793, UniRef:UniRef90_P41141, UserProtein:MHO_RS00380	WP_036432672.1	0001217	UPI000513D04C	UniRef100_UPI000513D04C	0005737		MHO_0690		arcA	Energy metabolism		ArcA
MHOH34_00385	2-1	-0.233762	0.117876	-1.98312	2	0.185819	0.231701		0.166667	0.166667	0	0	Unchanged	MHO_RS00395	contig_1	cds	86872	87684	+		hypothetical protein	RefSeq:WP_036432677.1, SO:0001217, UniParc:UPI000514317E, UniRef:UniRef100_UPI000514317E, UniRef:UniRef50_N9UA98, UniRef:UniRef90_A0A454C950, UserProtein:MHO_RS00395	WP_036432677.1	0001217	UPI000514317E	UniRef100_UPI000514317E			MHO_0710		MHOH34_00385	Translation	tRNA-Leu(caa)
MHOH34_00390	2-1	-0.397432	0.142701	-2.78507	2	0.108367	0.147242		0.166667	0.166667	0	0	Unchanged	MHO_RS05185	contig_1	cds	88047	90146	+		P80 family lipoprotein	RefSeq:WP_036432679.1, SO:0001217, UniParc:UPI0005131BF6, UniRef:UniRef100_UPI0005131BF6, UniRef:UniRef50_D1J7K9, UniRef:UniRef90_D1J7K9, UserProtein:MHO_RS05185	WP_036432679.1	0001217	UPI0005131BF6	UniRef100_UPI0005131BF6			MHO_0720		P80 family lipoprotein	Hypothetical protein	hypothetical protein
MHOH34_00400	2-1	-1.10383	0.248797	-4.43667	2	0.0472323	0.0808553		0.0555556	0.0555556	0	0	Unchanged	MHO_RS00410	contig_1	cds	91214	93154	+		ATP-binding cassette domain-containing protein	RefSeq:WP_036432685.1, SO:0001217, UniParc:UPI0005131818, UniRef:UniRef100_UPI0005131818, UniRef:UniRef50_Q98RI3, UniRef:UniRef90_D1J7L1, UserProtein:MHO_RS00410	WP_036432685.1	0001217	UPI0005131818	UniRef100_UPI0005131818			MHO_0740		UgpC	Transport	sn-glycerol-3-phosphate ABC transporter	UgpC
MHOH34_00405	2-1	-0.654717	0.163168	-4.01253	2	0.0568641	0.0907401		0.0833333	0.0833333	0	0	Unchanged	MHO_RS05195	contig_1	cds	93154	94173	+		sugar ABC transporter permease	RefSeq:WP_036432687.1, SO:0001217, UniParc:UPI000512AAD3, UniRef:UniRef100_UPI000512AAD3, UniRef:UniRef50_E0TK93, UniRef:UniRef90_A0A2K9YSX5, UserProtein:MHO_RS05195	WP_036432687.1	0001217	UPI000512AAD3	UniRef100_UPI000512AAD3			MHO_0750		UgpA	Transport	sn-glycerol-3-phosphate ABC transporter	UgpA
MHOH34_00410	2-1	-0.393201	0.129997	-3.02471	1	0.203271	0.250371		0.388889	0.222222	0	0.333333	Unchanged	MHO_RS05200	contig_1	cds	94115	95092	+		carbohydrate ABC transporter permease	RefSeq:WP_036432689.1, SO:0001217, UniParc:UPI000513D6E3, UniRef:UniRef100_UPI000513D6E3, UniRef:UniRef50_A0A077L9D6, UniRef:UniRef90_A0A454C932, UserProtein:MHO_RS05200	WP_036432689.1	0001217	UPI000513D6E3	UniRef100_UPI000513D6E3			MHO_0760		UgpE	Transport	sn-glycerol-3-phosphate ABC transporter	UgpE
MHOH34_00425	2-1	0.274375	0.185214	1.48139	2	0.276682	0.328764		0.25	0.25	0	0	Unchanged	MHO_RS00435	contig_1	cds	96849	98999	-		P80 family lipoprotein	RefSeq:WP_036432697.1, SO:0001217, UniParc:UPI00051383B3, UniRef:UniRef100_UPI00051383B3, UniRef:UniRef50_D1J7L6, UniRef:UniRef90_D1J7L5, UserProtein:MHO_RS00435	WP_036432697.1	0001217	UPI00051383B3	UniRef100_UPI00051383B3			MHO_0780		P80 family lipoprotein	Lipoproteins	P80 family lipoprotein
MHOH34_00430	2-1	-2.26226	0.226265	-9.99825	2	0.00985585	0.0317694		0	0	0	0	Down-regulated	MHO_RS00440	contig_1	cds	99259	101421	-		P80 family lipoprotein	RefSeq:WP_036432699.1, SO:0001217, UniParc:UPI0005130162, UniRef:UniRef100_UPI0005130162, UniRef:UniRef50_D1J7L6, UniRef:UniRef90_D1J7L6, UserProtein:MHO_RS00440	WP_036432699.1	0001217	UPI0005130162	UniRef100_UPI0005130162			MHO_0790		P80 family lipoprotein	Lipoproteins	P80 family lipoprotein
MHOH34_00435	2-1	-0.0157107	0.139881	-0.112315	2	0.920831	0.933149		0.111111	0.111111	0	0	Unchanged	MHO_RS00445	contig_1	cds	101832	102431	+	rpsD	30S ribosomal protein S4	KEGG:K02986, RefSeq:WP_036432701.1, SO:0001217, UniParc:UPI00051360A3, UniRef:UniRef100_UPI00051360A3, UniRef:UniRef50_Q6YPY9, UniRef:UniRef90_A0A2K9YSF7, UserProtein:MHO_RS00445	WP_036432701.1	0001217	UPI00051360A3	UniRef100_UPI00051360A3		K02986	MHO_0800		rpsD	Ribosomal proteins	30S ribosomal protein S4	RpsD
MHOH34_00450	2-1	#NUM!					0	oneConditionMissing			0	1	No in isol	MHO_RS00455	contig_1	cds	103416	104066	-		hypothetical protein	RefSeq:WP_036432703.1, SO:0001217, UniParc:UPI000513B7BD, UniRef:UniRef100_UPI000513B7BD, UniRef:UniRef50_D1J7L9, UniRef:UniRef90_D1J7L9, UserProtein:MHO_RS00455	WP_036432703.1	0001217	UPI000513B7BD	UniRef100_UPI000513B7BD			MHO_0820		MHOH34_00450	Hypothetical protein	hypothetical protein
MHOH34_00465	2-1	-0.212789	0.111657	-1.90573	2	0.196959	0.244584		0.111111	0.111111	0	0	Unchanged	MHO_RS00465	contig_1	cds	105646	106572	+		gamma-glutamylcyclotransferase	RefSeq:WP_036432707.1, SO:0001217, UniParc:UPI0005143B88, UniRef:UniRef100_UPI0005143B88, UniRef:UniRef50_N9VAP6, UniRef:UniRef90_A0A7Z3E0H1, UserProtein:MHO_RS00465	WP_036432707.1	0001217	UPI0005143B88	UniRef100_UPI0005143B88			MHO_0840		gamma-glutamylcyclotransferase	Amino acid biosynthesis	gamma-glutamylcyclotransferase
MHOH34_00490	2-1	0.77382	0.285291	2.71238	2	0.113289	0.151218		0.277778	0.277778	0	0	Unchanged	MHO_RS00490	contig_1	cds	109062	109655	+		FMN-dependent NADH-azoreductase	RefSeq:WP_036432709.1, SO:0001217, UniParc:UPI000513E46C, UniRef:UniRef100_A0A2K9YSU7, UniRef:UniRef50_Q6F271, UniRef:UniRef90_D1J7M3, UserProtein:MHO_RS00490	WP_036432709.1	0001217	UPI000513E46C	UniRef100_A0A2K9YSU7			MHO_0860		AcpD	Oxidoreductases	FMN dependent NADH:quinone oxidoreductase	AcpD
MHOH34_00495	2-1	-0.165982	0.149651	-1.10913	2	0.382879	0.436137		0	0	0	0	Unchanged	MHO_RS00495	contig_1	cds	109758	110201	+	rplK	50S ribosomal protein L11	KEGG:K02867, RefSeq:WP_012855364.1, SO:0001217, UniParc:UPI0001BC20A3, UniRef:UniRef100_A0A2K9YSX8, UniRef:UniRef50_Q9RSS7, UniRef:UniRef90_A0A2K9YSX8, UserProtein:MHO_RS00495	WP_012855364.1	0001217	UPI0001BC20A3	UniRef100_A0A2K9YSX8		K02867	MHO_0870		rplK	Ribosomal proteins	50S ribosomal protein L11	RplK
MHOH34_00500	2-1	-0.468951	0.186345	-2.51658	2	0.128223	0.167464		0	0	0	0	Unchanged	MHO_RS00500	contig_1	cds	110201	110893	+	rplA	50S ribosomal protein L1	KEGG:K02863, RefSeq:WP_012855365.1, SO:0001217, UniParc:UPI0001BC20A4, UniRef:UniRef100_A0A2K9YSS6, UniRef:UniRef50_Q98RJ8, UniRef:UniRef90_A0A2K9YSS6, UserProtein:MHO_RS00500	WP_012855365.1	0001217	UPI0001BC20A4	UniRef100_A0A2K9YSS6		K02863	MHO_0880		rplA	Ribosomal proteins	50S ribosomal protein L1	RplA
MHOH34_00505	2-1	-0.170619	0.169433	-1.007	2	0.419964	0.47481		0.111111	0.111111	0	0	Unchanged	MHO_RS00505	contig_1	cds	111004	112377	-	eno	phosphopyruvate hydratase	EC:4.2.1.11, KEGG:K01689, RefSeq:WP_036432718.1, SO:0001217, UniParc:UPI00051454C3, UniRef:UniRef100_UPI00051454C3, UniRef:UniRef50_Q0I6K2, UniRef:UniRef90_A0A2K9YST5, UserProtein:MHO_RS00505	WP_036432718.1	0001217	UPI00051454C3	UniRef100_UPI00051454C3		K01689	MHO_0890		eno	Energy metabolism		Eno
MHOH34_00510	2-1	#NUM!					0	oneConditionMissing			0	1	No in isol	MHO_RS00510	contig_1	cds	112581	113294	+		hypothetical protein	RefSeq:WP_036432720.1, SO:0001217, UniParc:UPI000512AF76, UniRef:UniRef100_UPI000512AF76, UniRef:UniRef50_N9TRF3, UniRef:UniRef90_A0A454C967, UserProtein:MHO_RS00510	WP_036432720.1	0001217	UPI000512AF76	UniRef100_UPI000512AF76			MHO_0900		MHOH34_00510	Hypothetical protein	hypothetical protein
MHOH34_00515	2-1	-0.0726118	0.0983569	-0.738248	2	0.537238	0.596128		0	0	0	0	Unchanged	MHO_RS00515	contig_1	cds	113337	114746	+	tig	trigger factor	EC:5.2.1.8, RefSeq:WP_036432722.1, SO:0001217, UniParc:UPI000512D6A5, UniRef:UniRef100_UPI000512D6A5, UniRef:UniRef50_A0A454C9A2, UniRef:UniRef90_A0A454C9A2, UserProtein:MHO_RS00515	WP_036432722.1	0001217	UPI000512D6A5	UniRef100_UPI000512D6A5			MHO_0910		tig	Chaperones	Trigger factor	Tig
MHOH34_00520	2-1	-1.74638	0.0903268	-19.334	2	0.0026645	0.0196913		0.0555556	0.0555556	0	0	Down-regulated	MHO_RS00520	contig_1	cds	114838	117432	+	secA	preprotein translocase subunit SecA	RefSeq:WP_036432724.1, SO:0001217, UniParc:UPI0005148628, UniRef:UniRef100_A0A7Z3E0X0, UniRef:UniRef50_Q98RA6, UniRef:UniRef90_D1J7M9, UserProtein:MHO_RS00520	WP_036432724.1	0001217	UPI0005148628	UniRef100_A0A7Z3E0X0			MHO_0920		secA	Translocase complex	Protein translocase subunit SecA	SecA
MHOH34_00535	2-1	-1.84976	0.148	-12.4984	2	0.00634084	0.0259632		0.222222	0.222222	0	0	Down-regulated	MHO_RS00535	contig_1	cds	118546	120549	+	dnaX	DNA polymerase III subunit gamma/tau	EC:2.7.7.7, RefSeq:WP_036432729.1, SO:0001217, UniParc:UPI000512F52B, UniRef:UniRef100_UPI000512F52B, UniRef:UniRef50_D1J7N2, UniRef:UniRef90_D1J7N2, UserProtein:MHO_RS00535	WP_036432729.1	0001217	UPI000512F52B	UniRef100_UPI000512F52B			MHO_0950		dnaX	DNA replication	DNA polymerase III	DnaX
MHOH34_00550	2-1	0.298888	0.268895	1.11154	2	0.38205	0.436137		0.5	0.5	0	0	Unchanged	MHO_RS00550	contig_1	cds	121477	122118	+	tmk	dTMP kinase	EC:2.7.4.9, RefSeq:WP_036432733.1, SO:0001217, UniParc:UPI000512DDCC, UniRef:UniRef100_A0A2K9YSU1, UniRef:UniRef50_A0A448ZVP3, UniRef:UniRef90_D1J7N5, UserProtein:MHO_RS00550	WP_036432733.1	0001217	UPI000512DDCC	UniRef100_A0A2K9YSU1			MHO_0980		tmk	Nucleoside metabolism	Thymidylate kinase	Tmk
MHOH34_00555	2-1	-1.33409	0.139816	-9.54177	2	0.0108058	0.0337543		0.0833333	0.0833333	0	0	Down-regulated	MHO_RS00555	contig_1	cds	122156	122989	+		DNA polymerase III subunit	RefSeq:WP_036432735.1, SO:0001217, UniParc:UPI000512D148, UniRef:UniRef100_UPI000512D148, UniRef:UniRef50_D1J7N6, UniRef:UniRef90_D1J7N6, UserProtein:MHO_RS00555	WP_036432735.1	0001217	UPI000512D148	UniRef100_UPI000512D148			MHO_0990		HolB	DNA replication	HolB protein	HolB
MHOH34_00560	2-1	-1.03179	0.165617	-6.22996	2	0.0248101	0.05294		0.333333	0.333333	0	0	Unchanged	MHO_RS00560	contig_1	cds	122982	123695	+	rsmI	16S rRNA (cytidine(1402)-2'-O)-methyltransferase	EC:2.1.1.198, RefSeq:WP_036432737.1, SO:0001217, UniParc:UPI000512E542, UniRef:UniRef100_A0A7Z3E0I0, UniRef:UniRef50_D4XWN3, UniRef:UniRef90_D1J7N7, UserProtein:MHO_RS00560	WP_036432737.1	0001217	UPI000512E542	UniRef100_A0A7Z3E0I0			MHO_1000		rsmI	rRNA processing	Ribosomal RNA small subunit	RsmI
MHOH34_00580	2-1	-1.15294	0.147896	-7.7956	2	0.0160598	0.0398862		0.222222	0.222222	0	0	Down-regulated	MHO_RS05225	contig_1	cds	125610	126194	+		hypothetical protein	RefSeq:WP_036432745.1, SO:0001217, UniParc:UPI000513A100, UniRef:UniRef100_A0A7Z3HXC0, UniRef:UniRef50_A0A2K9YSS3, UniRef:UniRef90_A0A2K9YSS3, UserProtein:MHO_RS05225	WP_036432745.1	0001217	UPI000513A100	UniRef100_A0A7Z3HXC0			MHO_1040	hypothetical protein	MHOH34_00580	Hypothetical protein	hypothetical protein
MHOH34_00585	2-1	0.337659	0.228825	1.47562	2	0.27803	0.329075		0	0	0	0	Unchanged	MHO_RS00585	contig_1	cds	126245	127984	-	thrS	threonine--tRNA ligase	EC:6.1.1.3, RefSeq:WP_036432747.1, SO:0001217, UniParc:UPI000513258F, UniRef:UniRef100_UPI000513258F, UniRef:UniRef50_Q98PH6, UniRef:UniRef90_D1J7P2, UserProtein:MHO_RS00585	WP_036432747.1	0001217	UPI000513258F	UniRef100_UPI000513258F			MHO_1050	threonine--tRNA ligase	thrS	Translation		ThrS
MHOH34_00590	2-1	0.374247	0.336663	1.11164	2	0.382017	0.436137		0.111111	0.111111	0	0	Unchanged	MHO_RS00590	contig_1	cds	127984	128985	-	trpS	tryptophan--tRNA ligase	EC:6.1.1.2, RefSeq:WP_012855383.1, SO:0001217, UniParc:UPI0001BC20B6, UniRef:UniRef100_A0A2K9YSW9, UniRef:UniRef50_Q98PH7, UniRef:UniRef90_A0A2K9YSW9, UserProtein:MHO_RS00590	WP_012855383.1	0001217	UPI0001BC20B6	UniRef100_A0A2K9YSW9			MHO_1060	tryptophan--tRNA ligase	trpS	Translation		TrpS
MHOH34_00600	2-1	0.133031	0.228557	0.582047	2	0.619405	0.672025		0	0	0	0	Unchanged	MHO_RS05235	contig_1	cds	129533	133750	+		AAA domain-containing protein	RefSeq:WP_036432751.1, SO:0001217, UniParc:UPI0005141739, UniRef:UniRef100_UPI0005141739, UniRef:UniRef50_N9VAB0, UniRef:UniRef90_D1J7P5, UserProtein:MHO_RS05235	WP_036432751.1	0001217	UPI0005141739	UniRef100_UPI0005141739			MHO_1080	AAA domain-containing protein	AAA domain-containing protein	Chaperones	AAA domain-containing protein
MHOH34_00605	2-1	-0.89312	0.222659	-4.01116	2	0.0568997	0.0907401		0.277778	0.277778	0	0	Unchanged	MHO_RS05240	contig_1	cds	133737	134930	+		hypothetical protein	RefSeq:WP_224154273.1, SO:0001217, UniParc:UPI000A8F1007, UniRef:UniRef100_UPI000A8F1007, UniRef:UniRef50_D1J7P6, UniRef:UniRef90_D1J7P6, UserProtein:MHO_RS05240	WP_224154273.1	0001217	UPI000A8F1007	UniRef100_UPI000A8F1007			MHO_1090	Hypothetical protein MHO_1090	MHOH34_00605	Hypothetical protein	hypothetical protein
MHOH34_00610	2-1	-3.2854	0.293507	-11.1936	2	0.0078868	0.0290625		0	0	0	0	Down-regulated	MHO_RS00610	contig_1	cds	134962	135519	-	def	peptide deformylase	EC:3.5.1.88, RefSeq:WP_012855387.1, SO:0001217, UniParc:UPI0001BC20BA, UniRef:UniRef100_A0A2K9YSV5, UniRef:UniRef50_Q98PN3, UniRef:UniRef90_A0A2K9YSV5, UserProtein:MHO_RS00610	WP_012855387.1	0001217	UPI0001BC20BA	UniRef100_A0A2K9YSV5			MHO_1100	peptide deformylase	def	Translation	Peptide deformylase	Def
MHOH34_00615	2-1	#NUM!					0	oneConditionMissing			1	0	Imposible	MHO_RS00615	contig_1	cds	135612	136916	+		CNNM domain-containing protein	RefSeq:WP_020002701.1, SO:0001217, UniParc:UPI000368A278, UniRef:UniRef100_A0A2K9YSW8, UniRef:UniRef50_B3PN61, UniRef:UniRef90_D1J7P8, UserProtein:MHO_RS00615	WP_020002701.1	0001217	UPI000368A278	UniRef100_A0A2K9YSW8			MHO_1110	CNNM domain-containing protein	HlyC	Translation	HlyC/CorC family transporter	HlyC
MHOH34_00620	2-1	0.216118	0.155219	1.39234	2	0.298425	0.35184		0	0	0	0	Unchanged	MHO_RS00620	contig_1	cds	137091	137531	+	rpsF	30S ribosomal protein S6	RefSeq:WP_012855389.1, SO:0001217, UniParc:UPI0001BC20BC, UniRef:UniRef100_A0A2K9YSI6, UniRef:UniRef50_B3PN60, UniRef:UniRef90_A0A2K9YSI6, UserProtein:MHO_RS00620	WP_012855389.1	0001217	UPI0001BC20BC	UniRef100_A0A2K9YSI6			MHO_1120	30S ribosomal protein S6	rpsF	Ribosomal proteins	Small ribosomal subunit protein bS6	RpsF
MHOH34_00630	2-1	0.157011	0.113993	1.37738	2	0.302285	0.355009		0	0	0	0	Unchanged	MHO_RS00630	contig_1	cds	138036	138335	+	rpsR	30S ribosomal protein S18	RefSeq:WP_012855391.1, SO:0001217, UniParc:UPI0001BC20BE, UniRef:UniRef100_A0A2K9YSJ8, UniRef:UniRef50_A0A2K9YSJ8, UniRef:UniRef90_A0A2K9YSJ8, UserProtein:MHO_RS00630	WP_012855391.1	0001217	UPI0001BC20BE	UniRef100_A0A2K9YSJ8			MHO_1140	30S ribosomal protein S18	rpsR	Ribosomal proteins	Small ribosomal subunit protein bS18	RpsR
MHOH34_00645	2-1	-0.375237	0.0709097	-5.29176	2	0.0339051	0.0654568		0.166667	0.166667	0	0	Unchanged	MHO_RS00645	contig_1	cds	139125	140339	+		replication-associated recombination protein A	KEGG:K07478, RefSeq:WP_012855393.1, SO:0001217, UniParc:UPI0001BC20C0, UniRef:UniRef100_A0A454C948, UniRef:UniRef50_A0A077L8I4, UniRef:UniRef90_A0A454C948, UserProtein:MHO_RS00645	WP_012855393.1	0001217	UPI0001BC20C0	UniRef100_A0A454C948		K07478	MHO_1160	replication-associated recombination protein A	replication-associated recombination protein A	DNA recombination	replication-associated recombination protein A
MHOH34_00650	2-1	-0.590537	0.103708	-5.6942	2	0.0294842	0.0611898		0	0	0	0	Unchanged	MHO_RS00650	contig_1	cds	140341	141282	+	pheS	phenylalanine--tRNA ligase subunit alpha	EC:6.1.1.20, RefSeq:WP_036432760.1, SO:0001217, UniParc:UPI000512DA9C, UniRef:UniRef100_UPI000512DA9C, UniRef:UniRef50_A0A059XS46, UniRef:UniRef90_D1J7Q4, UserProtein:MHO_RS00650	WP_036432760.1	0001217	UPI000512DA9C	UniRef100_UPI000512DA9C			MHO_1170	phenylalanine--tRNA ligase subunit alpha	pheS	Translation	Phenylalanine--tRNA ligase alpha	PheS
MHOH34_00655	2-1	-0.946176	0.179837	-5.26129	2	0.0342789	0.0657373		0	0	0	0	Unchanged	MHO_RS00655	contig_1	cds	141294	143468	+	pheT	phenylalanine--tRNA ligase subunit beta	EC:6.1.1.20, RefSeq:WP_036432762.1, SO:0001217, UniParc:UPI00051334CB, UniRef:UniRef100_UPI00051334CB, UniRef:UniRef50_A0A448ZZ89, UniRef:UniRef90_D1J7Q5, UserProtein:MHO_RS00655	WP_036432762.1	0001217	UPI00051334CB	UniRef100_UPI00051334CB			MHO_1180	phenylalanine--tRNA ligase subunit beta	pheT	Translation	Phenylalanine--tRNA ligase beta	PheT
MHOH34_00660	2-1	0.458741	0.068431	6.70369	2	0.0215359	0.0479691		0.444444	0.444444	0	0	Unchanged	MHO_RS00660	contig_1	cds	143566	144579	+	recA	recombinase RecA	RefSeq:WP_012855396.1, SO:0001217, UniParc:UPI0001BC20E8, UniRef:UniRef100_A0A2K9YSW5, UniRef:UniRef50_P29226, UniRef:UniRef90_A0A2K9YSW5, UserProtein:MHO_RS00660	WP_012855396.1	0001217	UPI0001BC20E8	UniRef100_A0A2K9YSW5			MHO_1190	recombinase RecA	recA	DNA replication		RecA
MHOH34_00665	2-1	-1.44937	0.228406	-6.34558	2	0.0239462	0.0521992		0.277778	0.277778	0	0	Unchanged	MHO_RS00665	contig_1	cds	144619	145425	+		TIGR00282 family metallophosphoesterase	RefSeq:WP_012855397.1, SO:0001217, UniParc:UPI0001BC20E9, UniRef:UniRef100_D1J7Q7, UniRef:UniRef50_I1A7K2, UniRef:UniRef90_D1J7Q7, UserProtein:MHO_RS00665	WP_012855397.1	0001217	UPI0001BC20E9	UniRef100_D1J7Q7			MHO_1200	TIGR00282 family metallophosphoesterase	YmdB	Metallophosphoesterases	Metallophosphoesterase	YmdB
MHOH34_00670	2-1	-0.411257	0.0674152	-6.10036	0				0.5	0.166667	0.333333	0.333333	Unchanged	MHO_RS00670	contig_1	cds	145427	145900	+	nusB	transcription antitermination factor NusB	RefSeq:WP_012855398.1, SO:0001217, UniParc:UPI0001BC20EA, UniRef:UniRef100_A0A2K9YSK4, UniRef:UniRef50_A0A077L8I9, UniRef:UniRef90_A0A2K9YSK4, UserProtein:MHO_RS00670	WP_012855398.1	0001217	UPI0001BC20EA	UniRef100_A0A2K9YSK4			MHO_1210	transcription antitermination factor NusB	nusB	Transcription	Transcription antitermination protein	NusB
MHOH34_00680	2-1	-1.75353	0.0477401	-36.7307	2	0.000740388	0.0142012		0.277778	0.277778	0	0	Down-regulated	MHO_RS00680	contig_1	cds	146618	147787	+		aminotransferase class V-fold PLP-dependent enzyme	RefSeq:WP_036432766.1, SO:0001217, UniParc:UPI0005136BD9, UniRef:UniRef100_A0A2K9YSK1, UniRef:UniRef50_A0A7Z7D1G1, UniRef:UniRef90_D1J7R0, UserProtein:MHO_RS00680	WP_036432766.1	0001217	UPI0005136BD9	UniRef100_A0A2K9YSK1			MHO_1230	aminotransferase class V-fold PLP-dependent enzyme	NifS	Cysteine metabolic process	cysteine desulfurase	NifS
MHOH34_00695	2-1	-0.693746	0.154916	-4.4782	2	0.0464201	0.0802681		0.166667	0.166667	0	0	Unchanged	MHO_RS00695	contig_1	cds	149472	150554	+	nadD	nicotinate-nucleotide adenylyltransferase	EC:2.7.7.18, RefSeq:WP_020002690.1, SO:0001217, UniParc:UPI00036669F8, UniRef:UniRef100_A0A2K9YSY4, UniRef:UniRef50_A0A449B8C0, UniRef:UniRef90_D1J7R3, UserProtein:MHO_RS00695	WP_020002690.1	0001217	UPI00036669F8	UniRef100_A0A2K9YSY4			MHO_1260	nicotinate-nucleotide adenylyltransferase	nadD	NAD biosynthetic process	Probable nicotinate-nucleotide adenylyltransferase/Ap4A hydrolase	NadD
MHOH34_00700	2-1	-0.0354828	0.190024	-0.186728	2	0.869099	0.902621		0.111111	0.111111	0	0	Unchanged	MHO_RS00700	contig_1	cds	150620	151309	+	infC	translation initiation factor IF-3	RefSeq:WP_020002689.1, SO:0001217, UniParc:UPI0003616783, UniRef:UniRef100_UPI0003616783, UniRef:UniRef50_A0A448ZXX5, UniRef:UniRef90_D1J7R4, UserProtein:MHO_RS00700	WP_020002689.1	0001217	UPI0003616783	UniRef100_UPI0003616783			MHO_1270	translation initiation factor IF-3	infC	Translation	Translation initiation factor IF-3	InfC
MHOH34_00710	2-1	3.19449	0.200584	15.9259	2	0.00391951	0.0212074		0.25	0.25	0	0	Up-regulated	MHO_RS00710	contig_1	cds	151537	151896	+	rplT	50S ribosomal protein L20	RefSeq:WP_012855406.1, SO:0001217, UniParc:UPI0001BC20F2, UniRef:UniRef100_A0A2K9YSX6, UniRef:UniRef50_P55873, UniRef:UniRef90_A0A2K9YSX6, UserProtein:MHO_RS00710	WP_012855406.1	0001217	UPI0001BC20F2	UniRef100_A0A2K9YSX6			MHO_1290	50S ribosomal protein L20	rplT	Ribosomal proteins	Large ribosomal subunit protein bL20	RplT
MHOH34_00715	2-1	-1.58323	0.102413	-15.4593	2	0.00415822	0.0212862		0	0	0	0	Down-regulated	MHO_RS00715	contig_1	cds	151995	153107	+	mnmA	tRNA 2-thiouridine(34) synthase MnmA	EC:2.8.1.13, RefSeq:WP_020002686.1, SO:0001217, UniParc:UPI00036006C8, UniRef:UniRef100_A0A6A8Q0L7, UniRef:UniRef50_Q98Q11, UniRef:UniRef90_D1J7R7, UserProtein:MHO_RS00715	WP_020002686.1	0001217	UPI00036006C8	UniRef100_A0A6A8Q0L7			MHO_1300	tRNA 2-thiouridine(34) synthase MnmA	mnmA	Translation	tRNA-specific 2-thiouridylase MnmA	TrmU
MHOH34_00720	2-1	-1.70103	0.073495	-23.1448	2	0.00186157	0.0180295		0	0	0	0	Down-regulated	MHO_RS05265	contig_1	cds	153124	155787	+	alaS	alanine--tRNA ligase	EC:6.1.1.7, RefSeq:WP_036432770.1, SO:0001217, UniParc:UPI000512C735, UniRef:UniRef100_UPI000512C735, UniRef:UniRef50_Q98Q12, UniRef:UniRef90_D1J7R8, UserProtein:MHO_RS05265	WP_036432770.1	0001217	UPI000512C735	UniRef100_UPI000512C735			MHO_1310	alanine--tRNA ligase	alaS	Translation	Alanine--tRNA ligase	AlaS
MHOH34_00735	2-1	-1.7303	0.155276	-11.1434	2	0.00795715	0.0290625		0.166667	0.166667	0	0	Down-regulated	MHO_RS00735	contig_1	cds	156503	157222	+		hypothetical protein	RefSeq:WP_012855411.1, SO:0001217, UniParc:UPI0001BC20F7, UniRef:UniRef100_D1J7S1, UniRef:UniRef50_D1J7S1, UniRef:UniRef90_D1J7S1, UserProtein:MHO_RS00735	WP_012855411.1	0001217	UPI0001BC20F7	UniRef100_D1J7S1			MHO_1340	hypothetical protein	MHOH34_00735	Hypothetical protein	hypothetical protein
MHOH34_00740	2-1	-1.83916	0.138919	-13.2391	2	0.00565698	0.0244866		0	0	0	0	Down-regulated	MHO_RS00740	contig_1	cds	157222	157692	+	greA	transcription elongation factor GreA	RefSeq:WP_012855412.1, SO:0001217, UniParc:UPI0001BC20F8, UniRef:UniRef100_A0A2K9YSV3, UniRef:UniRef50_B3PM73, UniRef:UniRef90_A0A2K9YSV3, UserProtein:MHO_RS00740	WP_012855412.1	0001217	UPI0001BC20F8	UniRef100_A0A2K9YSV3			MHO_1350	transcription elongation factor GreA	greA	Transcription	Transcription elongation factor GreA	GreA
MHOH34_00750	2-1	-0.542483	0.0733923	-7.39155	2	0.0178156	0.0421729		0.166667	0.166667	0	0	Unchanged	MHO_RS00750	contig_1	cds	158602	160167	+	metG	methionine--tRNA ligase	EC:6.1.1.10, RefSeq:WP_036432773.1, SO:0001217, UniParc:UPI0005146C2A, UniRef:UniRef100_UPI0005146C2A, UniRef:UniRef50_A0A6M4JB42, UniRef:UniRef90_D1J7S4, UserProtein:MHO_RS00750	WP_036432773.1	0001217	UPI0005146C2A	UniRef100_UPI0005146C2A			MHO_1370	methionine--tRNA ligase	metG	Translation	Methionine--tRNA ligase	MetG
MHOH34_00755	2-1	-1.85353	0.181694	-10.2014	2	0.00947279	0.030863		0	0	0	0	Down-regulated	MHO_RS00755	contig_1	cds	160188	161462	+	obgE	GTPase ObgE	RefSeq:WP_036432775.1, SO:0001217, UniParc:UPI000513B251, UniRef:UniRef100_UPI000513B251, UniRef:UniRef50_Q602A7, UniRef:UniRef90_D1J7S5, UserProtein:MHO_RS00755	WP_036432775.1	0001217	UPI000513B251	UniRef100_UPI000513B251			MHO_1380	GTPase ObgE	obgE	Ribosome biogenesis	GTPase	Obg
MHOH34_00815	2-1	0.0747126	0.113369	0.659024	2	0.57761	0.631827		0.166667	0.166667	0	0	Unchanged	MHO_RS05270	contig_1	cds	164532	165497	+		hypothetical protein	RefSeq:WP_036432779.1, SO:0001217, UniParc:UPI000512B8F4, UniRef:UniRef100_UPI000512B8F4, UniRef:UniRef50_D1J7S9, UniRef:UniRef90_D1J7S9, UserProtein:MHO_RS05270	WP_036432779.1	0001217	UPI000512B8F4	UniRef100_UPI000512B8F4			MHO_1420	hypothetical protein	MHOH34_00815	Hypothetical protein	hypothetical protein
MHOH34_00820	2-1	-0.411264	0.0545958	-7.53288	2	0.0171703	0.0416209		0.166667	0.166667	0	0	Unchanged	MHO_RS05275	contig_1	cds	165540	166706	+		hypothetical protein	RefSeq:WP_036432781.1, SO:0001217, UniParc:UPI000512B497, UniRef:UniRef100_UPI000512B497, UniRef:UniRef50_D1J7T0, UniRef:UniRef90_D1J7T0, UserProtein:MHO_RS05275	WP_036432781.1	0001217	UPI000512B497	UniRef100_UPI000512B497			MHO_1430		MHOH34_00820
MHOH34_00825	2-1	-0.141091	0.150456	-0.937753	2	0.447364	0.503908		0.277778	0.277778	0	0	Unchanged	MHO_RS00825	contig_1	cds	166725	167324	+		hypothetical protein	RefSeq:WP_036432783.1, SO:0001217, UniParc:UPI000513EF97, UniRef:UniRef100_UPI000513EF97, UniRef:UniRef50_D1J7T1, UniRef:UniRef90_D1J7T1, UserProtein:MHO_RS00825	WP_036432783.1	0001217	UPI000513EF97	UniRef100_UPI000513EF97			MHO_1440	hypothetical protein	MHOH34_00825	Hypothetical protein	hypothetical protein
MHOH34_00830	2-1	0.344472	0.132184	2.606	2	0.12108	0.160908		0.166667	0.166667	0	0	Unchanged	MHO_RS00830	contig_1	cds	167488	167904	+	rpsL	30S ribosomal protein S12	RefSeq:WP_012855422.1, SO:0001217, UniParc:UPI0001BC2102, UniRef:UniRef100_A0A2K9YSM1, UniRef:UniRef50_Q9X1J3, UniRef:UniRef90_A0A077L6S5, UserProtein:MHO_RS00830	WP_012855422.1	0001217	UPI0001BC2102	UniRef100_A0A2K9YSM1			MHO_1450	30S ribosomal protein S12	rpsL	Ribosomal proteins	Small ribosomal subunit protein uS12	RpsL
MHOH34_00835	2-1	1.36192	0.0727645	18.7168	2	0.00284237	0.0200288		0	0	0	0	Up-regulated	MHO_RS00835	contig_1	cds	167935	168405	+	rpsG	30S ribosomal protein S7	KEGG:K02992, RefSeq:WP_012855423.1, SO:0001217, UniParc:UPI0001BC2103, UniRef:UniRef100_A0A2K9YSW3, UniRef:UniRef50_P38526, UniRef:UniRef90_A0A0C6G6G1, UserProtein:MHO_RS00835	WP_012855423.1	0001217	UPI0001BC2103	UniRef100_A0A2K9YSW3		K02992	MHO_1460	30S ribosomal protein S7	rpsG	Ribosomal proteins	Small ribosomal subunit protein uS7	RpsG
MHOH34_00840	2-1	0.219787	0.109567	2.00597	2	0.182694	0.228744		0	0	0	0	Unchanged	MHO_RS00840	contig_1	cds	168418	170511	+	fusA	elongation factor G	RefSeq:WP_036432785.1, SO:0001217, UniParc:UPI000513839E, UniRef:UniRef100_UPI000513839E, UniRef:UniRef50_Q5SHN5, UniRef:UniRef90_A0A077LC79, UserProtein:MHO_RS00840	WP_036432785.1	0001217	UPI000513839E	UniRef100_UPI000513839E			MHO_1470	elongation factor G	fusA	Translation	Elongation factor G	FusA
MHOH34_00845	2-1	#NUM!					0	oneConditionMissing			0	1	No in isol	MHO_RS05280	contig_1	cds	170587	171534	+		hypothetical protein	RefSeq:WP_036432787.1, SO:0001217, UniParc:UPI000513D254, UniRef:UniRef100_UPI000513D254, UniRef:UniRef50_D1J7T5, UniRef:UniRef90_D1J7T5, UserProtein:MHO_RS05280	WP_036432787.1	0001217	UPI000513D254	UniRef100_UPI000513D254			MHO_1480	hypothetical protein	MHOH34_00845	Hypothetical protein	hypothetical protein
MHOH34_00850	2-1	-1.27185	0.270393	-4.70373	2	0.0423474	0.0768338		0.222222	0.222222	0	0	Unchanged	MHO_RS00850	contig_1	cds	171546	173024	+		DUF1846 domain-containing protein	RefSeq:WP_036432789.1, SO:0001217, UniParc:UPI000512DEA6, UniRef:UniRef100_UPI000512DEA6, UniRef:UniRef50_D1J7T6, UniRef:UniRef90_D1J7T6, UserProtein:MHO_RS00850	WP_036432789.1	0001217	UPI000512DEA6	UniRef100_UPI000512DEA6			MHO_1490	DUF1846 domain-containing protein	DUF1846 domain-containing protein	Lipoproteins	DUF1846 domain-containing protein
MHOH34_00855	2-1	#NUM!					0	oneConditionMissing			0	1	No in isol	MHO_RS00855	contig_1	cds	173078	173554	-		dCMP deaminase family protein	RefSeq:WP_049342359.1, SO:0001217, UniParc:UPI0003A4E3E5, UniRef:UniRef100_A0A7Z3HXD5, UniRef:UniRef50_B3PML8, UniRef:UniRef90_A0A454C9D9, UserProtein:MHO_RS00855	WP_049342359.1	0001217	UPI0003A4E3E5	UniRef100_A0A7Z3HXD5			MHO_1500	Deoxycytidylate deaminase	dCMP deaminase family protein	Nucleoside metabolism	dCMP deaminase family protein
MHOH34_00865	2-1	-0.438964	0.0945756	-4.64141	2	0.0434187	0.077371		0.166667	0.166667	0	0	Unchanged	MHO_RS05285	contig_1	cds	174502	177387	+		peptide ABC transporter substrate-binding protein	RefSeq:WP_036432790.1, SO:0001217, UniParc:UPI000513E848, UniRef:UniRef100_UPI000513E848, UniRef:UniRef50_Q49551, UniRef:UniRef90_Q49551, UserProtein:MHO_RS05285	WP_036432790.1	0001217	UPI000513E848	UniRef100_UPI000513E848			MHO_1510	peptide ABC transporter substrate-binding protein	OppA	Transport		OppA
MHOH34_00870	2-1	-0.424956	0.117166	-3.62695	2	0.0683197	0.10455		0.5	0.5	0	0	Unchanged	MHO_RS05290	contig_1	cds	177403	178548	+		ABC transporter permease	RefSeq:WP_036432792.1, SO:0001217, UniParc:UPI000512AA98, UniRef:UniRef100_UPI000512AA98, UniRef:UniRef50_D1J7T9, UniRef:UniRef90_D1J7T9, UserProtein:MHO_RS05290	WP_036432792.1	0001217	UPI000512AA98	UniRef100_UPI000512AA98			MHO_1520	ABC transporter permease	OppB	Transport		OppB
MHOH34_00875	2-1	0.467613	0.0595844	7.84792	2	0.0158514	0.0396941		0.333333	0.333333	0	0	Unchanged	MHO_RS00870	contig_1	cds	178550	179824	+		ABC transporter permease	RefSeq:WP_036432794.1, SO:0001217, UniParc:UPI0005147725, UniRef:UniRef100_UPI0005147725, UniRef:UniRef50_B3PML4, UniRef:UniRef90_Q49553, UserProtein:MHO_RS00870	WP_036432794.1	0001217	UPI0005147725	UniRef100_UPI0005147725			MHO_1530	ABC transporter permease	OppC-2	Transport		OppC-2
MHOH34_00880	2-1	0.185814	0.0551081	3.37182	2	0.0778276	0.114475		0.0555556	0.0555556	0	0	Unchanged	MHO_RS00875	contig_1	cds	179826	180992	+		ABC transporter ATP-binding protein	RefSeq:WP_020002670.1, SO:0001217, UniParc:UPI000372E60A, UniRef:UniRef100_UPI000372E60A, UniRef:UniRef50_A0A448ZW51, UniRef:UniRef90_D1J7U1, UserProtein:MHO_RS00875	WP_020002670.1	0001217	UPI000372E60A	UniRef100_UPI000372E60A			MHO_1540	ABC transporter ATP-binding protein	OppD	Transport		OppD
MHOH34_00885	2-1	1.13029	0.102467	11.0308	2	0.00811841	0.0290625		0.166667	0.166667	0	0	Up-regulated	MHO_RS00880	contig_1	cds	180985	183513	+		ATP-binding cassette domain-containing protein	RefSeq:WP_036432796.1, SO:0001217, UniParc:UPI0005135F06, UniRef:UniRef100_UPI0005135F06, UniRef:UniRef50_A0A448ZW35, UniRef:UniRef90_D1J7U2, UserProtein:MHO_RS00880	WP_036432796.1	0001217	UPI0005135F06	UniRef100_UPI0005135F06			MHO_1550	ATP-binding cassette domain-containing protein	OppF	Transport		OppF
MHOH34_00910	2-1	-0.520436	0.0471227	-11.0443	2	0.00809888	0.0290625		0	0	0	0	Unchanged	MHO_RS00910	contig_1	cds	186510	186734	+		phosphopantetheine-binding protein	RefSeq:WP_020002664.1, SO:0001217, UniParc:UPI0002DDE617, UniRef:UniRef100_A0A2K9YT00, UniRef:UniRef50_A0A449BGH0, UniRef:UniRef90_A0A2K9YT00, UserProtein:MHO_RS00910	WP_020002664.1	0001217	UPI0002DDE617	UniRef100_A0A2K9YT00				phosphopantetheine-binding protein	phosphopantetheine-binding protein	Metabolism	phosphopantetheine-binding protein
MHOH34_00925	2-1	-0.934525	0.200206	-4.66781	2	0.04296	0.0771997		0.166667	0.166667	0	0	Unchanged	MHO_RS00925	contig_1	cds	187132	188211	+	prfA	peptide chain release factor 1	RefSeq:WP_020002663.1, SO:0001217, UniParc:UPI0003822901, UniRef:UniRef100_A0A2K9YT01, UniRef:UniRef50_A5IZH6, UniRef:UniRef90_D1J7U7, UserProtein:MHO_RS00925	WP_020002663.1	0001217	UPI0003822901	UniRef100_A0A2K9YT01			MHO_1600	peptide chain release factor 1	prfA	Translation	Peptide chain release factor 1	PrfA
MHOH34_00935	2-1	0.940965	0.340273	2.76532	2	0.109673	0.148353		0	0	0	0	Unchanged	MHO_RS00935	contig_1	cds	188953	190086	+	dnaJ	molecular chaperone DnaJ	EC:1.8.4.-, RefSeq:WP_036432807.1, SO:0001217, UniParc:UPI00051374EF, UniRef:UniRef100_UPI00051374EF, UniRef:UniRef50_A0A448ZV77, UniRef:UniRef90_D1J7U9, UserProtein:MHO_RS00935	WP_036432807.1	0001217	UPI00051374EF	UniRef100_UPI00051374EF			MHO_1620	molecular chaperone DnaJ	dnaJ	Chaperones	Chaperone protein	DnaJ
MHOH34_00940	2-1	-3.07044	0.264417	-11.6121	2	0.00733462	0.0287283		0.333333	0.333333	0	0	Down-regulated	MHO_RS00940	contig_1	cds	190254	192092	+	topA	type I DNA topoisomerase	EC:5.6.2.1, KEGG:K03168, RefSeq:WP_036432809.1, SO:0001217, UniParc:UPI000513F05A, UniRef:UniRef100_UPI000513F05A, UniRef:UniRef50_A0A501X9X9, UniRef:UniRef90_D1J7V0, UserProtein:MHO_RS00940	WP_036432809.1	0001217	UPI000513F05A	UniRef100_UPI000513F05A		K03168	MHO_1630	type I DNA topoisomerase	topA	Chromatin structure	DNA topoisomerase 1	TopA
MHOH34_00945	2-1	#NUM!					0	oneConditionMissing			1	0	Imposible		contig_1	cds	192194	196369	-		Lmp3 protein	RefSeq:WP_052027858.1, SO:0001217, UniParc:UPI00068C332E, UniRef:UniRef100_UPI00068C332E, UniRef:UniRef50_D1J7V1, UniRef:UniRef90_UPI00068C332E	WP_052027858.1	0001217	UPI00068C332E	UniRef100_UPI00068C332E				Lmp3 protein	Lmp3 protein	Lipoproteins	Lmp3 protein
MHOH34_00965	2-1	-1.86717	0.0614177	-30.4012	2	0.00108023	0.0142012		0	0	0	0	Down-regulated	MHO_RS00960	contig_1	cds	200909	201592	+	cmk	(d)CMP kinase	EC:2.7.4.25, RefSeq:WP_036432815.1, SO:0001217, UniParc:UPI000513B16E, UniRef:UniRef100_A0A2K9YT31, UniRef:UniRef50_A0A448ZYH7, UniRef:UniRef90_D1J7V4, UserProtein:MHO_RS00960	WP_036432815.1	0001217	UPI000513B16E	UniRef100_A0A2K9YT31			MHO_1670	(d)CMP kinase	cmk	Nucleoside metabolism	Cytidylate kinase	Cmk
MHOH34_00970	2-1	-0.615455	0.167559	-3.67307	2	0.0667817	0.102715		0	0	0	0	Unchanged	MHO_RS05325	contig_1	cds	201582	202904	+	der	ribosome biogenesis GTPase Der	EC:3.6.5.-, KEGG:K03977, RefSeq:WP_073673867.1, SO:0001217, UniParc:UPI0002FD5E63, UniRef:UniRef100_A0A2K9YT53, UniRef:UniRef50_Q98RC1, UniRef:UniRef90_A0A2K9YT53, UserProtein:MHO_RS05325	WP_073673867.1	0001217	UPI0002FD5E63	UniRef100_A0A2K9YT53		K03977	MHO_1680	ribosome biogenesis GTPase Der	der	Ribosome biogenesis	GTPase Der	EngA
MHOH34_00975	2-1	-1.52727	0.214879	-7.10761	2	0.0192258	0.0444689		0.277778	0.277778	0	0	Down-regulated	MHO_RS05330	contig_1	cds	202907	203890	+		NAD(P)H-dependent glycerol-3-phosphate dehydrogenase	EC:1.1.1.94, KEGG:K00057, RefSeq:WP_036432818.1, SO:0001217, UniParc:UPI000513E143, UniRef:UniRef100_A0A7Z3E0V7, UniRef:UniRef50_A0A2Z5IR65, UniRef:UniRef90_D1J7V6, UserProtein:MHO_RS05330	WP_036432818.1	0001217	UPI000513E143	UniRef100_A0A7Z3E0V7		K00057	MHO_1690	NAD(P)H-dependent glycerol-3-phosphate dehydrogenase	GpsA	Lipid biosynthesis	Glycerol-3-phosphate dehydrogenase	GpsA
MHOH34_00980	2-1	#NUM!					0	oneConditionMissing			0	1	No in isol	MHO_RS00975	contig_1	cds	203905	204186	+		HU family DNA-binding protein	RefSeq:WP_036432820.1, SO:0001217, UniParc:UPI0005136244, UniRef:UniRef100_A0A454C9F8, UniRef:UniRef50_A0A2Z5IPX1, UniRef:UniRef90_A0A2K9YT07, UserProtein:MHO_RS00975	WP_036432820.1	0001217	UPI0005136244	UniRef100_A0A454C9F8				HU family DNA-binding protein	Hup	Chromatin structure	DNA-binding HU domain protein	Hup
MHOH34_01000	2-1	2.5	0.0856513	29.1881	2	0.00117172	0.0142012		0.277778	0.277778	0	0	Up-regulated	MHO_RS00995	contig_1	cds	207919	208716	+		variable surface lipoprotein	RefSeq:WP_036432828.1, SO:0001217, UniParc:UPI000512DE3E, UniRef:UniRef100_A0A7Z3E1G8, UniRef:UniRef50_A0A454CA24, UniRef:UniRef90_A0A454CA24, UserProtein:MHO_RS00995	WP_036432828.1	0001217	UPI000512DE3E	UniRef100_A0A7Z3E1G8			MHO_1730	variable surface lipoprotein	variable surface lipoprotein	Lipoproteins	variable surface lipoprotein
MHOH34_01020	2-1	0.0308202	0.15331	0.201032	2	0.859264	0.897782		0.166667	0.166667	0	0	Unchanged	MHO_RS01015	contig_1	cds	212190	213986	-		transketolase	RefSeq:WP_036432833.1, SO:0001217, UniParc:UPI00051308C7, UniRef:UniRef100_A0A7Z3HXG4, UniRef:UniRef50_D1J7W4, UniRef:UniRef90_D1J7W4, UserProtein:MHO_RS01015	WP_036432833.1	0001217	UPI00051308C7	UniRef100_A0A7Z3HXG4			MHO_1770	transketolase	Tkt	Energy metabolism	Transketolase	Tkt
MHOH34_01030	2-1	-1.0857	0.0577084	-18.8135	2	0.00281335	0.0200288		0	0	0	0	Down-regulated	MHO_RS01025	contig_1	cds	214291	214848	-	efp	elongation factor P	KEGG:K02356, RefSeq:WP_012855456.1, SO:0001217, UniParc:UPI0001BC214E, UniRef:UniRef100_A0A2K9YT24, UniRef:UniRef50_Q98Q55, UniRef:UniRef90_A0A2K9YT24, UserProtein:MHO_RS01025	WP_012855456.1	0001217	UPI0001BC214E	UniRef100_A0A2K9YT24		K02356	MHO_1790	elongation factor P	efp	Translation	Elongation factor P	Efp
MHOH34_01035	2-1	-1.04781	0.140443	-7.4607	2	0.0174955	0.0417412		0.0555556	0.0555556	0	0	Down-regulated	MHO_RS01030	contig_1	cds	214981	215745	+	nadE	NAD(+) synthase	EC:6.3.1.5, RefSeq:WP_036432835.1, SO:0001217, UniParc:UPI00051321DC, UniRef:UniRef100_A0A2K9YT38, UniRef:UniRef50_B3PMC7, UniRef:UniRef90_D1J7W7, UserProtein:MHO_RS01030	WP_036432835.1	0001217	UPI00051321DC	UniRef100_A0A2K9YT38			MHO_1800	NAD(+) synthase	nadE	NAD biosynthetic process	NH(3)-dependent NAD(+) synthetase	NadE
MHOH34_01055	2-1	3.09886	0.0297446	104.182	2	9.21197e-05	0.0114604		0.222222	0.222222	0	0	Up-regulated	MHO_RS01045	contig_1	cds	217692	218240	-		inorganic diphosphatase	RefSeq:WP_020002646.1, SO:0001217, UniParc:UPI0003740671, UniRef:UniRef100_A0A2K9YSR6, UniRef:UniRef50_Q98Q96, UniRef:UniRef90_D1J7X0, UserProtein:MHO_RS01045	WP_020002646.1	0001217	UPI0003740671	UniRef100_A0A2K9YSR6			MHO_1830	inorganic diphosphatase	Ppa	Metabolism	Inorganic pyrophosphatase	Ppa
MHOH34_01070	2-1	-0.0611064	0.553409	-0.110418	1	0.929989	0.938218		0.444444	0.277778	0	0.333333	Unchanged	MHO_RS05365	contig_1	cds	219977	222673	+		protein-export membrane protein	RefSeq:WP_036432840.1, SO:0001217, UniParc:UPI0005137FC2, UniRef:UniRef100_UPI0005137FC2, UniRef:UniRef50_D1J7X3, UniRef:UniRef90_D1J7X3, UserProtein:MHO_RS05365	WP_036432840.1	0001217	UPI0005137FC2	UniRef100_UPI0005137FC2			MHO_1860	protein-export membrane protein	SecD	Translocase complex	Multifunctional fusion protein	SecD
MHOH34_01075	2-1	-0.868307	0.156584	-5.54532	2	0.0310148	0.0628314		0.222222	0.222222	0	0	Unchanged	MHO_RS01065	contig_1	cds	222688	223965	+	hisS	histidine--tRNA ligase	EC:6.1.1.21, RefSeq:WP_036432842.1, SO:0001217, UniParc:UPI000512DFF5, UniRef:UniRef100_UPI000512DFF5, UniRef:UniRef50_A0A3Q9VA72, UniRef:UniRef90_D1J7X4, UserProtein:MHO_RS01065	WP_036432842.1	0001217	UPI000512DFF5	UniRef100_UPI000512DFF5			MHO_1870	histidine--tRNA ligase	hisS	Translation	histidyl-tRNA synthetase	HisS
MHOH34_01080	2-1	0.0196559	0.107853	0.182247	2	0.872189	0.902621		0	0	0	0	Unchanged	MHO_RS05370	contig_1	cds	223958	225643	+	aspS	aspartate--tRNA ligase	EC:6.1.1.12, RefSeq:WP_257614176.1, SO:0001217, UniParc:UPI000655BF97, UniRef:UniRef100_A0A2K9YT30, UniRef:UniRef50_A0A7V3VDC5, UniRef:UniRef90_D1J7X5, UserProtein:MHO_RS05370	WP_257614176.1	0001217	UPI000655BF97	UniRef100_A0A2K9YT30			MHO_1880	Aspartyl-tRNA synthetase (Aspartate-tRNAligase)	aspS	Translation	Aspartate--tRNA ligase	AspS
MHOH34_01090	2-1	-0.656354	0.116165	-5.65021	2	0.0299247	0.0614822		0.333333	0.333333	0	0	Unchanged	MHO_RS05375	contig_1	cds	226002	228155	+	rnr	ribonuclease R	RefSeq:WP_036432846.1, SO:0001217, UniParc:UPI000513A2F0, UniRef:UniRef100_UPI000513A2F0, UniRef:UniRef50_A0A3G8LJJ9, UniRef:UniRef90_D1J7X7, UserProtein:MHO_RS05375	WP_036432846.1	0001217	UPI000513A2F0	UniRef100_UPI000513A2F0			MHO_1900	ribonuclease R	rnr	RNA processing	Ribonuclease R	Rnr
MHOH34_01115	2-1	-0.515357	0.587546	-0.877135	2	0.47292	0.530722		0	0	0	0	Unchanged	MHO_RS01100	contig_1	cds	230397	231056	+		deoxynucleoside kinase	RefSeq:WP_012855470.1, SO:0001217, UniParc:UPI0001BC2192, UniRef:UniRef100_A0A2K9YSZ9, UniRef:UniRef50_A0A7I6J1P4, UniRef:UniRef90_A0A2K9YSZ9, UserProtein:MHO_RS01100	WP_012855470.1	0001217	UPI0001BC2192	UniRef100_A0A2K9YSZ9			MHO_1930	deoxynucleoside kinase	Dgk	Nucleoside metabolism	Deoxynucleoside kinase	Dgk
MHOH34_01120	2-1	-0.446895	0.160394	-2.78623	2	0.10829	0.147242		0.166667	0.166667	0	0	Unchanged	MHO_RS01105	contig_1	cds	231044	231610	+	hpt	hypoxanthine phosphoribosyltransferase	EC:2.4.2.8, RefSeq:WP_036432848.1, SO:0001217, UniParc:UPI0005141793, UniRef:UniRef100_A0A454C9D6, UniRef:UniRef50_L0RW64, UniRef:UniRef90_D1J7Y1, UserProtein:MHO_RS01105	WP_036432848.1	0001217	UPI0005141793	UniRef100_A0A454C9D6			MHO_1940	hypoxanthine phosphoribosyltransferase	hpt	Nucleoside metabolism	Hypoxanthine-guanine phosphoribosyltransferase	Hpt
MHOH34_01135	2-1	-0.997654	0.19432	-5.13407	2	0.0359072	0.0675769		0	0	0	0	Unchanged	MHO_RS01120	contig_1	cds	233121	233918	+		energy-coupling factor transporter ATPase	RefSeq:WP_036432852.1, SO:0001217, UniParc:UPI000512B39E, UniRef:UniRef100_A0A454C9E2, UniRef:UniRef50_Q98QH5, UniRef:UniRef90_A0A6A8Q101, UserProtein:MHO_RS01120	WP_036432852.1	0001217	UPI000512B39E	UniRef100_A0A454C9E2			MHO_1970	energy-coupling factor transporter ATPase	CbiO1	Transport	Energy-coupling factor transporter ATP-binding protein EcfA1	CbiO1
MHOH34_01140	2-1	0.230415	0.189921	1.21321	2	0.34889	0.401953		0.0555556	0.0555556	0	0	Unchanged	MHO_RS01125	contig_1	cds	233909	234946	+		ATP-binding cassette domain-containing protein	RefSeq:WP_036432854.1, SO:0001217, UniParc:UPI000512F1F8, UniRef:UniRef100_UPI000512F1F8, UniRef:UniRef50_Q98QH4, UniRef:UniRef90_D1J7Y5, UserProtein:MHO_RS01125	WP_036432854.1	0001217	UPI000512F1F8	UniRef100_UPI000512F1F8			MHO_1980	ATP-binding cassette domain-containing protein	CbiO2	Transport	Energy-coupling factor transporter ATP-binding protein EcfA1	CbiO2
MHOH34_01150	2-1	-0.211154	0.274967	-0.767924	2	0.522808	0.582393		0.5	0.5	0	0	Unchanged	MHO_RS01135	contig_1	cds	235888	237894	+	ligA	NAD-dependent DNA ligase LigA	EC:6.5.1.2, RefSeq:WP_036432856.1, SO:0001217, UniParc:UPI000512F4B5, UniRef:UniRef100_UPI000512F4B5, UniRef:UniRef50_B3PMJ0, UniRef:UniRef90_D1J7Y7, UserProtein:MHO_RS01135	WP_036432856.1	0001217	UPI000512F4B5	UniRef100_UPI000512F4B5			MHO_2000	NAD-dependent DNA ligase LigA	ligA	DNA replication	DNA ligase	LigA
MHOH34_01165	2-1	-0.790618	0.132179	-5.98142	2	0.0268308	0.0568512		0	0	0	0	Unchanged	MHO_RS01150	contig_1	cds	239795	240526	-		YebC/PmpR family DNA-binding transcriptional regulator	RefSeq:WP_036432861.1, SO:0001217, UniParc:UPI000513C36C, UniRef:UniRef100_UPI000513C36C, UniRef:UniRef50_Q98PU5, UniRef:UniRef90_D1J7Z0, UserProtein:MHO_RS01150	WP_036432861.1	0001217	UPI000513C36C	UniRef100_UPI000513C36C			MHO_2030	YebC/PmpR family DNA-binding transcriptional regulator	YebC/PmpR family DNA-binding transcriptional regulator	Transcriptional regulators	YebC/PmpR family DNA-binding transcriptional regulator
MHOH34_01180	2-1	#NUM!					0	oneConditionMissing			0	1	No in isol	MHO_RS05400	contig_1	cds	243117	243686	+		hypothetical protein	RefSeq:WP_012855483.1, SO:0001217, UniParc:UPI0001BC219F, UniRef:UniRef100_A0A2K9YT93, UniRef:UniRef50_A0A2K9YT93, UniRef:UniRef90_A0A2K9YT93, UserProtein:MHO_RS05400	WP_012855483.1	0001217	UPI0001BC219F	UniRef100_A0A2K9YT93			MHO_2060	hypothetical protein	MHOH34_01180	Hypothetical protein	hypothetical protein
MHOH34_01190	2-1	-0.090136	0.0641877	-1.40426	0				0.5	0.166667	0	0.666667	Unchanged	MHO_RS05410	contig_1	cds	244605	246338	+		S41 family peptidase	RefSeq:WP_036432870.1, SO:0001217, UniParc:UPI0005129CEB, UniRef:UniRef100_UPI0005129CEB, UniRef:UniRef50_D1J7Z5, UniRef:UniRef90_D1J7Z5, UserProtein:MHO_RS05410	WP_036432870.1	0001217	UPI0005129CEB	UniRef100_UPI0005129CEB			MHO_2080	S41 family peptidase	S41 family peptidase	Proteases	S41 family peptidase
MHOH34_01200	2-1	0.176863	0.134724	1.31278	2	0.319665	0.372533		0	0	0	0	Unchanged	MHO_RS01195	contig_1	cds	247077	248123	+		aminopeptidase P family protein	EC:3.4.11.9, RefSeq:WP_036432872.1, SO:0001217, UniParc:UPI000513FE2F, UniRef:UniRef100_UPI000513FE2F, UniRef:UniRef50_D5E4S6, UniRef:UniRef90_D1J7Z9, UserProtein:MHO_RS01195	WP_036432872.1	0001217	UPI000513FE2F	UniRef100_UPI000513FE2F			MHO_2120	aminopeptidase P family protein	PepP	Proteases		PepP
MHOH34_01210	2-1	-0.435245	0.113469	-3.83581	2	0.061738	0.0964258		0.166667	0.166667	0	0	Unchanged	MHO_RS01205	contig_1	cds	248988	249839	-		deoxyribonuclease IV	EC:3.1.21.2, RefSeq:WP_036432876.1, SO:0001217, UniParc:UPI000513021A, UniRef:UniRef100_UPI000513021A, UniRef:UniRef50_Q98PU8, UniRef:UniRef90_D1J801, UserProtein:MHO_RS01205	WP_036432876.1	0001217	UPI000513021A	UniRef100_UPI000513021A			MHO_2140	deoxyribonuclease IV	Nfo	Nucleases	Probable endonuclease	Nfo
MHOH34_01215	2-1	-0.180931	0.0520308	-3.47738	2	0.0736754	0.109969		0.277778	0.277778	0	0	Unchanged	MHO_RS01210	contig_1	cds	250007	251623	-	rpoD	RNA polymerase sigma factor	RefSeq:WP_020002619.1, SO:0001217, UniParc:UPI00035D92FA, UniRef:UniRef100_A0A454C9H4, UniRef:UniRef50_Q6KI01, UniRef:UniRef90_D1J802, UserProtein:MHO_RS01210	WP_020002619.1	0001217	UPI00035D92FA	UniRef100_A0A454C9H4			MHO_2150	RNA polymerase sigma factor	rpoD	DNA replication	RNA polymerase sigma factor	RpoD
MHOH34_01225	2-1	-0.771757	0.165539	-4.6621	2	0.0430586	0.0771997		0.166667	0.166667	0	0	Unchanged	MHO_RS05420	contig_1	cds	253496	254872	-	glyS	glycine--tRNA ligase	EC:6.1.1.14, RefSeq:WP_020002617.1, SO:0001217, UniParc:UPI0003703BB8, UniRef:UniRef100_A0A2K9YT68, UniRef:UniRef50_Q49Y08, UniRef:UniRef90_A0A454C9U3, UserProtein:MHO_RS05420	WP_020002617.1	0001217	UPI0003703BB8	UniRef100_A0A2K9YT68			MHO_2170	glycine--tRNA ligase	glyS	Translation	Glycine--tRNA ligase	GlyS
MHOH34_01230	2-1	-0.91006	0.113638	-8.00843	2	0.0152367	0.0384726		0.0555556	0.0555556	0	0	Unchanged	MHO_RS01225	contig_1	cds	255017	256345	+	ffh	signal recognition particle protein	RefSeq:WP_036432881.1, SO:0001217, UniParc:UPI0005141BAD, UniRef:UniRef100_UPI0005141BAD, UniRef:UniRef50_A0A2Z4LLY8, UniRef:UniRef90_A0A2K9YT64, UserProtein:MHO_RS01225	WP_036432881.1	0001217	UPI0005141BAD	UniRef100_UPI0005141BAD			MHO_2180	signal recognition particle protein	ffh	Targeting and insertion membrane proteins into the membrane	Signal recognition particle protein	Ffh
MHOH34_01235	2-1	0.248839	0.226042	1.10085	2	0.385743	0.437753		0.277778	0.277778	0	0	Unchanged	MHO_RS05425	contig_1	cds	256465	258600	-		SGNH/GDSL hydrolase family protein	RefSeq:WP_036432883.1, SO:0001217, UniParc:UPI0005148188, UniRef:UniRef100_UPI0005148188, UniRef:UniRef50_D1J806, UniRef:UniRef90_D1J806, UserProtein:MHO_RS05425	WP_036432883.1	0001217	UPI0005148188	UniRef100_UPI0005148188			MHO_2190	SGNH/GDSL hydrolase family protein	SGNH/GDSL hydrolase family protein	Hydrolases	SGNH/GDSL hydrolase family protein
MHOH34_01250	2-1	-0.665696	0.175587	-3.79126	2	0.063062	0.0974888		0	0	0	0	Unchanged	MHO_RS01245	contig_1	cds	260248	260514	-	rpsO	30S ribosomal protein S15	RefSeq:WP_012855499.1, SO:0001217, UniParc:UPI0001BC21E3, UniRef:UniRef100_A0A2K9YSV9, UniRef:UniRef50_P0C0K0, UniRef:UniRef90_A0A2K9YSV9, UserProtein:MHO_RS01245	WP_012855499.1	0001217	UPI0001BC21E3	UniRef100_A0A2K9YSV9			MHO_2220		rpsO	Ribosomal proteins	Small ribosomal subunit protein uS15	RpsO
MHOH34_01260	2-1	1.21131	0.0877927	13.7974	2	0.00521197	0.0233547		0	0	0	0	Up-regulated	MHO_RS01255	contig_1	cds	260762	261160	-	rpsI	30S ribosomal protein S9	RefSeq:WP_012855500.1, SO:0001217, UniParc:UPI0001BC21E4, UniRef:UniRef100_A0A2K9YSW2, UniRef:UniRef50_Q98Q72, UniRef:UniRef90_A0A2K9YSW2, UserProtein:MHO_RS01255	WP_012855500.1	0001217	UPI0001BC21E4	UniRef100_A0A2K9YSW2			MHO_2230		rpsI	Ribosomal proteins	Small ribosomal subunit protein uS9	RpsI
MHOH34_01265	2-1	1.76025	0.0781165	22.5337	2	0.0019636	0.0180295		0.166667	0.166667	0	0	Up-regulated	MHO_RS01260	contig_1	cds	261163	261597	-	rplM	50S ribosomal protein L13	KEGG:K02871, RefSeq:WP_012855501.1, SO:0001217, UniParc:UPI0001BC21E5, UniRef:UniRef100_A0A2K9YT32, UniRef:UniRef50_Q9X1G5, UniRef:UniRef90_N9VB06, UserProtein:MHO_RS01260	WP_012855501.1	0001217	UPI0001BC21E5	UniRef100_A0A2K9YT32		K02871	MHO_2240		rplM	Ribosomal proteins	Large ribosomal subunit protein uL13	RplM
MHOH34_01275	2-1	#NUM!					0	oneConditionMissing			1	0	Imposible		contig_1	cds	262516	263226	-		leucine-rich repeat protein	RefSeq:WP_036432887.1, SO:0001217, UniParc:UPI00051315C3, UniRef:UniRef100_UPI00051315C3, UniRef:UniRef50_UPI00051315C3, UniRef:UniRef90_UPI00051315C3	WP_036432887.1	0001217	UPI00051315C3	UniRef100_UPI00051315C3					FtsZ	Cell division		FtsZ
MHOH34_01280	2-1	-3.87652	0.113246	-34.2311	2	0.000852322	0.0142012		0.333333	0.333333	0	0	Down-regulated	MHO_RS01275	contig_1	cds	263488	264633	-	ftsZ	cell division protein FtsZ	RefSeq:WP_020002414.1, SO:0001217, UniParc:UPI00036AB532, UniRef:UniRef100_A0A2K9YSW7, UniRef:UniRef50_A0A0C6G6E8, UniRef:UniRef90_D1J814, UserProtein:MHO_RS01275	WP_020002414.1	0001217	UPI00036AB532	UniRef100_A0A2K9YSW7			MHO_2270		ftsZ	Cell division	cell division protein FtsZ
MHOH34_01290	2-1	#NUM!					0	oneConditionMissing			0	1	No in isol	MHO_RS01285	contig_1	cds	265713	266615	-	rsmH	16S rRNA (cytosine(1402)-N(4))-methyltransferase RsmH	EC:2.1.1.199, RefSeq:WP_012855506.1, SO:0001217, UniParc:UPI0001BC21EA, UniRef:UniRef100_A0A2K9YT45, UniRef:UniRef50_Q6KHR2, UniRef:UniRef90_A0A2K9YT45, UserProtein:MHO_RS01285	WP_012855506.1	0001217	UPI0001BC21EA	UniRef100_A0A2K9YT45			MHO_2290		rsmH	rRNA processing	Ribosomal RNA small subunit methyltransferase H	MraW
MHOH34_01295	2-1	-1.53564	0.0352592	-43.5528	0				0.444444	0.111111	0	0.666667	Unchanged	MHO_RS01290	contig_1	cds	266616	267056	-	mraZ	division/cell wall cluster transcriptional repressor MraZ	RefSeq:WP_012855507.1, SO:0001217, UniParc:UPI0001BC21EB, UniRef:UniRef100_A0A2K9YTD4, UniRef:UniRef50_Q6KHR3, UniRef:UniRef90_A0A2K9YTD4, UserProtein:MHO_RS01290	WP_012855507.1	0001217	UPI0001BC21EB	UniRef100_A0A2K9YTD4			MHO_2300		mraZ	Cell division		MraZ
MHOH34_01325	2-1	-0.103913	0.179417	-0.579174	2	0.621013	0.672025		0.222222	0.222222	0	0	Unchanged	MHO_RS01320	contig_1	cds	269612	271396	-		ABC transporter ATP-binding protein	RefSeq:WP_036432893.1, SO:0001217, UniParc:UPI0005137EDE, UniRef:UniRef100_A0A454CAA7, UniRef:UniRef50_A0A449B8A0, UniRef:UniRef90_D1J819, UserProtein:MHO_RS01320	WP_036432893.1	0001217	UPI0005137EDE	UniRef100_A0A454CAA7			MHO_2320		ABC transporter ATP-binding protein	Transport	ABC transporter ATP-binding protein
MHOH34_01360	2-1	-2.61428	0.18496	-14.1343	2	0.00496828	0.0233547		0.222222	0.222222	0	0	Down-regulated	MHO_RS01355	contig_1	cds	275521	276324	+		HAD family hydrolase	EC:3.1.3.-, RefSeq:WP_020002408.1, SO:0001217, UniParc:UPI00035E1854, UniRef:UniRef100_A0A454C9I8, UniRef:UniRef50_A0A077LBQ1, UniRef:UniRef90_D1J823, UserProtein:MHO_RS01355	WP_020002408.1	0001217	UPI00035E1854	UniRef100_A0A454C9I8			MHO_2360		HAD family hydrolase	Hydrolases	HAD family hydrolase
MHOH34_01375	2-1	-0.774342	0.342894	-2.25825	2	0.152475	0.194118		0.333333	0.333333	0	0	Unchanged	MHO_RS01370	contig_1	cds	278054	282772	-		DUF4011 domain-containing protein	RefSeq:WP_036432895.1, SO:0001217, UniParc:UPI0005138CE0, UniRef:UniRef100_UPI0005138CE0, UniRef:UniRef50_D1J826, UniRef:UniRef90_D1J826, UserProtein:MHO_RS01370	WP_036432895.1	0001217	UPI0005138CE0	UniRef100_UPI0005138CE0			MHO_2390	DUF4011 domain-containing protein	DUF4011 domain-containing protein	Lipoproteins	DUF4011 domain-containing protein
MHOH34_01380	2-1	0.633434	0.0905869	6.99256	2	0.0198449	0.0448731		0.222222	0.222222	0	0	Unchanged	MHO_RS01375	contig_1	cds	283012	283743	-	tpiA	triose-phosphate isomerase	RefSeq:WP_036432897.1, SO:0001217, UniParc:UPI0005138FF4, UniRef:UniRef100_A0A454C9S4, UniRef:UniRef50_B3PML0, UniRef:UniRef90_D1J827, UserProtein:MHO_RS01375	WP_036432897.1	0001217	UPI0005138FF4	UniRef100_A0A454C9S4			MHO_2400		tpiA	Energy metabolism	Triosephosphate isomerase	TpiA
MHOH34_01390	2-1	-0.66471	0.128842	-5.15911	2	0.0355779	0.0673757		0.166667	0.166667	0	0	Unchanged		contig_1	cds	284401	285504	-		Lipoprotein	RefSeq:WP_036432901.1, SO:0001217, UniParc:UPI000512B24E, UniRef:UniRef100_UPI000512B24E, UniRef:UniRef50_A0A454C9N2, UniRef:UniRef90_A0A454C9N2	WP_036432901.1	0001217	UPI000512B24E	UniRef100_UPI000512B24E				hypothetical protein	Lipoprotein	Lipoproteins	Lipoprotein
MHOH34_01395	2-1	-0.782156	0.0602498	-12.9819	2	0.00588138	0.0246311		0	0	0	0	Unchanged		contig_1	cds	285719	286342	-		Lipoprotein	RefSeq:WP_036432902.1, SO:0001217, UniParc:UPI000513AD36, UniRef:UniRef100_UPI000513AD36, UniRef:UniRef50_A0A454CAB9, UniRef:UniRef90_A0A454CAB9	WP_036432902.1	0001217	UPI000513AD36	UniRef100_UPI000513AD36				variable surface lipoprotein	Lipoprotein	Lipoproteins	Lipoprotein
MHOH34_01405	2-1	-0.0869378	0.0476196	-1.82567	1	0.319016	0.372533		0.333333	0.166667	0	0.333333	Unchanged	MHO_RS01405	contig_1	cds	286892	287395	-		hypothetical protein	RefSeq:WP_012855523.1, SO:0001217, UniParc:UPI0001BC21FB, UniRef:UniRef100_A0A7Z3E0W3, UniRef:UniRef50_A0A2K9YTD8, UniRef:UniRef90_A0A2K9YTD8, UserProtein:MHO_RS01405	WP_012855523.1	0001217	UPI0001BC21FB	UniRef100_A0A7Z3E0W3			MHO_2460	hypothetical protein	MHOH34_01405	Hypothetical protein	hypothetical protein
MHOH34_01410	2-1	-2.45145	0.0798089	-30.7164	2	0.0010582	0.0142012		0	0	0	0	Down-regulated		contig_1	cds	287405	289834	-		Lipoprotein	RefSeq:WP_036432904.1, SO:0001217, UniParc:UPI0005145164, UniRef:UniRef100_UPI0005145164, UniRef:UniRef50_D1J835, UniRef:UniRef90_D1J835	WP_036432904.1	0001217	UPI0005145164	UniRef100_UPI0005145164				hypothetical protein	Lipoprotein	Lipoproteins	Lipoprotein
MHOH34_01420	2-1	0.161751	0.221592	0.729949	2	0.541341	0.596128		0.333333	0.333333	0	0	Unchanged	MHO_RS05470	contig_1	cds	290870	292783	+		hypothetical protein	RefSeq:WP_036432920.1, SO:0001217, UniParc:UPI000513A3FB, UniRef:UniRef100_UPI000513A3FB, UniRef:UniRef50_A0A3G8LGJ6, UniRef:UniRef90_A0A454CAL8, UserProtein:MHO_RS05470	WP_036432920.1	0001217	UPI000513A3FB	UniRef100_UPI000513A3FB			MHO_2500	hypothetical protein	Alr	Alanine racemase	Alanine racemase	Alr
MHOH34_01425	2-1	1.02456	0.433692	2.3624	2	0.14199	0.183077		0.5	0.5	0	0	Unchanged	MHO_RS05475	contig_1	cds	292786	293808	+		hypothetical protein	RefSeq:WP_036432908.1, SO:0001217, UniParc:UPI00051459D5, UniRef:UniRef100_UPI00051459D5, UniRef:UniRef50_D1J838, UniRef:UniRef90_D1J838, UserProtein:MHO_RS05475	WP_036432908.1	0001217	UPI00051459D5	UniRef100_UPI00051459D5			MHO_2510	hypothetical protein	MHOH34_01425	Hypothetical protein	hypothetical protein
MHOH34_01430	2-1	#NUM!					0	oneConditionMissing			0	1	No in isol		contig_1	cds	294152	295222	-		Alanine racemase	RefSeq:WP_020002392.1, SO:0001217, UniParc:UPI000361B9C7, UniRef:UniRef100_A0A2K9YSZ0, UniRef:UniRef50_A0A7Z7GFU1, UniRef:UniRef90_A0A448ZWG6	WP_020002392.1	0001217	UPI000361B9C7	UniRef100_A0A2K9YSZ0					Alr	Alanine racemase	Alanine racemase	Alr
MHOH34_01445	2-1	-0.863598	0.0782907	-11.0307	2	0.00811863	0.0290625		0	0	0	0	Unchanged	MHO_RS01450	contig_1	cds	296716	297573	-		arginine deiminase family protein	EC:3.5.3.18, KEGG:K01482, SO:0001217, UniParc:UPI0009B833F4, UniRef:UniRef100_A0A2K9YTG5, UniRef:UniRef50_D5E539, UniRef:UniRef90_A0A448ZVQ2, UserProtein:MHO_RS01450		0001217	UPI0009B833F4	UniRef100_A0A2K9YTG5		K01482	MHO_2540	arginine deiminase family protein	arginine deiminase family protein	Energy metabolism	arginine deiminase family protein
MHOH34_01465	2-1	#NUM!					0	oneConditionMissing			0	1	No in isol		contig_1	cds	299539	303660	+		AAA family ATPase	RefSeq:WP_036432941.1, SO:0001217, UniParc:UPI000568B213, UniRef:UniRef100_UPI000568B213, UniRef:UniRef50_A0A2K9YT04, UniRef:UniRef90_A0A2K9YT04	WP_036432941.1	0001217	UPI000568B213	UniRef100_UPI000568B213					AAA family ATPase	Stress response	AAA family ATPase
MHOH34_01480	2-1	#NUM!					0	oneConditionMissing			0	1	No in isol		contig_1	cds	306060	307970	+		ATP-dependent Clp protease ATP-binding subunit	RefSeq:WP_052027860.1, SO:0001217, UniParc:UPI00068F2CFC, UniRef:UniRef100_A0A2K9YT58, UniRef:UniRef50_A0A2K9YT58, UniRef:UniRef90_A0A2K9YT58	WP_052027860.1	0001217	UPI00068F2CFC	UniRef100_A0A2K9YT58				AAA family ATPase	ATP-dependent Clp protease ATP-binding subunit	Proteases	ATP-dependent Clp protease ATP-binding subunit
MHOH34_01525	2-1	#NUM!					0	oneConditionMissing			0	1	No in isol	MHO_RS01470	contig_1	cds	315685	316080	-	cdd	cytidine deaminase	EC:3.5.4.5, RefSeq:WP_036432545.1, SO:0001217, UniParc:UPI000512B2CF, UniRef:UniRef100_A0A2K9YTC0, UniRef:UniRef50_N9UBH9, UniRef:UniRef90_A0A454C9K2, UserProtein:MHO_RS01470	WP_036432545.1	0001217	UPI000512B2CF	UniRef100_A0A2K9YTC0			MHO_2580	cytidine deaminase	cdd	Nucleoside metabolism	Cytidine deaminase	Cdd
MHOH34_01530	2-1	1.44268	0.00790277	182.553	2	3.00055e-05	0.00909167		0.0555556	0.0555556	0	0	Up-regulated	MHO_RS01475	contig_1	cds	316233	316490	+	rpsP	30S ribosomal protein S16	RefSeq:WP_036432541.1, SO:0001217, UniParc:UPI000513536C, UniRef:UniRef100_A0A2K9YTE6, UniRef:UniRef50_B3PMA1, UniRef:UniRef90_A0A2K9YTE6, UserProtein:MHO_RS01475	WP_036432541.1	0001217	UPI000513536C	UniRef100_A0A2K9YTE6			MHO_2590	30S ribosomal protein S16	rpsP	Ribosomal proteins	Small ribosomal subunit protein bS16	RpsP
MHOH34_01540	2-1	1.06978	0.107661	9.93654	2	0.00997682	0.0318208		0	0	0	0	Up-regulated	MHO_RS01485	contig_1	cds	317173	317529	+	rplS	50S ribosomal protein L19	KEGG:K02884, RefSeq:WP_012855536.1, SO:0001217, UniParc:UPI0001BC2235, UniRef:UniRef100_A0A2K9YTB2, UniRef:UniRef50_B3PMA3, UniRef:UniRef90_A0A2K9YTB2, UserProtein:MHO_RS01485	WP_012855536.1	0001217	UPI0001BC2235	UniRef100_A0A2K9YTB2		K02884	MHO_2610	50S ribosomal protein L19	rplS	Ribosomal proteins	Large ribosomal subunit protein bL19	RplS
MHOH34_01545	2-1	-0.527946	0.0584051	-9.03939	2	0.0120181	0.035701		0.333333	0.333333	0	0	Unchanged		contig_1	cds	317740	319101	+		Lipoprotein	RefSeq:WP_036432534.1, SO:0001217, UniParc:UPI000513B2A0, UniRef:UniRef100_A0A2K9YTC1, UniRef:UniRef50_D1J849, UniRef:UniRef90_D1J849	WP_036432534.1	0001217	UPI000513B2A0	UniRef100_A0A2K9YTC1				variable surface lipoprotein	Lipoprotein	Lipoproteins	Lipoprotein
MHOH34_01550	2-1	1.05254	0.121361	8.67281	2	0.0130354	0.0364131		0.166667	0.166667	0	0	Up-regulated	MHO_RS05495	contig_1	cds	319165	320400	-	tyrS	tyrosine--tRNA ligase	EC:6.1.1.1, RefSeq:WP_036432531.1, SO:0001217, UniParc:UPI000512FDDB, UniRef:UniRef100_UPI000512FDDB, UniRef:UniRef50_A0A448ZY28, UniRef:UniRef90_D1J850, UserProtein:MHO_RS05495	WP_036432531.1	0001217	UPI000512FDDB	UniRef100_UPI000512FDDB			MHO_2630	tyrosine--tRNA ligase	tyrS	Translation	Tyrosine--tRNA ligase	TyrS
MHOH34_01555	2-1	2.24408	0.211193	10.6257	2	0.00874099	0.0294512		0.111111	0.111111	0	0	Up-regulated	MHO_RS01500	contig_1	cds	320524	321405	+	degV	DegV family protein	RefSeq:WP_036432529.1, SO:0001217, UniParc:UPI0005141A44, UniRef:UniRef100_UPI0005141A44, UniRef:UniRef50_A0A077L663, UniRef:UniRef90_D1J851, UserProtein:MHO_RS01500	WP_036432529.1	0001217	UPI0005141A44	UniRef100_UPI0005141A44			MHO_2640	DegV family protein	degV	Fatty acid metabolism	DegV family protein
MHOH34_01560	2-1	-0.212413	0.29234	-0.726595	2	0.543007	0.596128		0.0555556	0.0555556	0	0	Unchanged	MHO_RS01505	contig_1	cds	321446	321709	-	rpmA	50S ribosomal protein L27	KEGG:K02899, RefSeq:WP_012855540.1, SO:0001217, UniParc:UPI0001BC2239, UniRef:UniRef100_A0A2K9YT11, UniRef:UniRef50_P60493, UniRef:UniRef90_A0A2K9YT11, UserProtein:MHO_RS01505	WP_012855540.1	0001217	UPI0001BC2239	UniRef100_A0A2K9YT11		K02899	MHO_2650	50S ribosomal protein L27	rpmA	Ribosomal proteins	Large ribosomal subunit protein bL27	RpmA
MHOH34_01575	2-1	-5.72671	0.195117	-29.3501	2	0.00115885	0.0142012		0.333333	0.333333	0	0	Down-regulated		contig_1	cds	323380	324084	+		Lipoprotein	RefSeq:WP_036432524.1, SO:0001217, UniParc:UPI000512F7D1, UniRef:UniRef100_A0A454C9U0, UniRef:UniRef50_A0A454C9U0, UniRef:UniRef90_A0A454C9U0	WP_036432524.1	0001217	UPI000512F7D1	UniRef100_A0A454C9U0				hypothetical protein	Lipoprotein	Lipoproteins	Lipoprotein
MHOH34_01585	2-1	-0.526761	0.166229	-3.16888	2	0.086812	0.125257		0	0	0	0	Unchanged	MHO_RS01515	contig_1	cds	324640	329046	-	rpoC	DNA-directed RNA polymerase subunit beta'	EC:2.7.7.6, RefSeq:WP_036432518.1, SO:0001217, UniParc:UPI0005139010, UniRef:UniRef100_UPI0005139010, UniRef:UniRef50_Q4A5S8, UniRef:UniRef90_D1J854, UserProtein:MHO_RS01515	WP_036432518.1	0001217	UPI0005139010	UniRef100_UPI0005139010			MHO_2670	DNA-directed RNA polymerase subunit beta	rpoC	DNA replication	DNA-directed RNA polymerase subunit beta	RpoC
MHOH34_01590	2-1	-0.70714	0.253072	-2.79423	2	0.107768	0.147242		0	0	0	0	Unchanged	MHO_RS01520	contig_1	cds	329048	332647	-		DNA-directed RNA polymerase subunit beta	EC:2.7.7.6, RefSeq:WP_036432515.1, SO:0001217, UniParc:UPI0005136D7E, UniRef:UniRef100_A0A2K9YTC7, UniRef:UniRef50_Q98Q23, UniRef:UniRef90_D1J855, UserProtein:MHO_RS01520	WP_036432515.1	0001217	UPI0005136D7E	UniRef100_A0A2K9YTC7			MHO_2680		RpoB	DNA replication	DNA-directed RNA polymerase subunit beta	RpoB
MHOH34_01595	2-1	0.397027	0.111755	3.55265	2	0.0709071	0.106361		0	0	0	0	Unchanged	MHO_RS01525	contig_1	cds	332781	333155	-	rplL	50S ribosomal protein L7/L12	GO:0003735, GO:0005840, GO:0006412, GO:1990904, RefSeq:WP_012855544.1, SO:0001217, UniParc:UPI00000BF3D8, UniRef:UniRef100_Q8GPL6, UniRef:UniRef50_B3PM75, UniRef:UniRef90_B3PM75, UserProtein:MHO_RS01525	WP_012855544.1	0001217	UPI00000BF3D8	UniRef100_Q8GPL6	0003735		MHO_2690		rplL	Ribosomal proteins	Large ribosomal subunit protein bL12	RplL
MHOH34_01600	2-1	0.125669	0.224959	0.558633	2	0.632611	0.68214		0	0	0	0	Unchanged	MHO_RS01530	contig_1	cds	333178	333675	-	rplJ	50S ribosomal protein L10	RefSeq:WP_012855545.1, SO:0001217, UniParc:UPI0001BC223D, UniRef:UniRef100_A0A2K9YTC8, UniRef:UniRef50_A0A448ZYM3, UniRef:UniRef90_A0A2K9YTC8, UserProtein:MHO_RS01530	WP_012855545.1	0001217	UPI0001BC223D	UniRef100_A0A2K9YTC8			MHO_2700		rplJ	Ribosomal proteins	Large ribosomal subunit protein uL10	RplJ
MHOH34_01615	2-1	0.676144	0.0712427	9.49071	2	0.0109205	0.0337644		0	0	0	0	Unchanged	MHO_RS01545	contig_1	cds	338879	339076	-	rpmF	50S ribosomal protein L32	RefSeq:WP_012855546.1, SO:0001217, UniParc:UPI0000DB8019, UniRef:UniRef100_Q4A547, UniRef:UniRef50_Q4A6N8, UniRef:UniRef90_Q4A547, UserProtein:MHO_RS01545	WP_012855546.1	0001217	UPI0000DB8019	UniRef100_Q4A547			MHO_2710		rpmF	Ribosomal proteins	Large ribosomal subunit protein bL32	RpmF
MHOH34_01620	2-1	0.4094	0.113364	3.61138	2	0.0688505	0.104833		0	0	0	0	Unchanged	MHO_RS01550	contig_1	cds	339101	339466	-	rplQ	50S ribosomal protein L17	GO:0003735, GO:0005840, GO:0006412, GO:1990904, KEGG:K02879, RefSeq:WP_012855547.1, SO:0001217, UniParc:UPI0000DB8018, UniRef:UniRef100_Q4A548, UniRef:UniRef50_Q98Q09, UniRef:UniRef90_Q4A548, UserProtein:MHO_RS01550	WP_012855547.1	0001217	UPI0000DB8018	UniRef100_Q4A548	0003735	K02879	MHO_2720		rplQ	Ribosomal proteins	Large ribosomal subunit protein bL17	RplQ
MHOH34_01625	2-1	0.198444	0.0501834	3.95437	2	0.0584044	0.0921846		0.111111	0.111111	0	0	Unchanged	MHO_RS01555	contig_1	cds	339469	340503	-	rpoA	DNA-directed RNA polymerase subunit alpha	EC:2.7.7.6, RefSeq:WP_036433346.1, SO:0001217, UniParc:UPI000512C6A5, UniRef:UniRef100_A0A454C9N4, UniRef:UniRef50_P38018, UniRef:UniRef90_A0A2K9YT25, UserProtein:MHO_RS01555	WP_036433346.1	0001217	UPI000512C6A5	UniRef100_A0A454C9N4			MHO_2730		rpoA	DNA replication	DNA-directed RNA polymerase subunit alpha	RpoA
MHOH34_01630	2-1	0.285333	0.12981	2.19807	2	0.159025	0.201609		0	0	0	0	Unchanged	MHO_RS01560	contig_1	cds	340533	340907	-	rpsK	30S ribosomal protein S11	GO:0003735, GO:0005840, GO:0006412, GO:0019843, GO:1990904, KEGG:K02948, RefSeq:WP_012855549.1, SO:0001217, UniParc:UPI0001BC223F, UniRef:UniRef100_A0A2K9YT83, UniRef:UniRef50_Q46451, UniRef:UniRef90_Q46451, UserProtein:MHO_RS01560	WP_012855549.1	0001217	UPI0001BC223F	UniRef100_A0A2K9YT83	0003735	K02948	MHO_2740		rpsK	Ribosomal proteins	Small ribosomal subunit protein uS11	RpsK
MHOH34_01650	2-1	-1.42555	0.135894	-10.4902	2	0.00896529	0.029527		0.0555556	0.0555556	0	0	Down-regulated	MHO_RS01585	contig_1	cds	342365	343060	-		adenylate kinase	EC:2.7.4.3, RefSeq:WP_036433342.1, SO:0001217, UniParc:UPI000513AFBA, UniRef:UniRef100_UPI000513AFBA, UniRef:UniRef50_B3PMM7, UniRef:UniRef90_D1J866, UserProtein:MHO_RS01585	WP_036433342.1	0001217	UPI000513AFBA	UniRef100_UPI000513AFBA			MHO_2780		Adk	Nucleotide metabolism	Adenylate kinase	Adk
MHOH34_01660	2-1	1.12469	0.140169	8.02384	2	0.0151795	0.0384726		0	0	0	0	Up-regulated	MHO_RS01595	contig_1	cds	344523	344957	-	rplO	50S ribosomal protein L15	KEGG:K02876, RefSeq:WP_012855556.1, SO:0001217, UniParc:UPI0001BC2246, UniRef:UniRef100_A0A2K9YT33, UniRef:UniRef50_Q98Q00, UniRef:UniRef90_A0A2K9YT33, UserProtein:MHO_RS01595	WP_012855556.1	0001217	UPI0001BC2246	UniRef100_A0A2K9YT33		K02876	MHO_2800		rplO	Ribosomal proteins	Large ribosomal subunit protein uL15	RplO
MHOH34_01665	2-1	0.505044	0.117597	4.29471	2	0.0501713	0.083527		0	0	0	0	Unchanged		contig_1	cds	344967	345635	-	rpsE	30S ribosomal protein S5	KEGG:K02988, RefSeq:WP_020002417.1, SO:0001217, UniParc:UPI000367CA6D, UniRef:UniRef100_A0A454CA16, UniRef:UniRef50_L0RWI9, UniRef:UniRef90_A0A454CA16	WP_020002417.1	0001217	UPI000367CA6D	UniRef100_A0A454CA16		K02988			rpsE	Ribosomal proteins	Small ribosomal subunit protein uS5	RpsE
MHOH34_01675	2-1	1.08115	0.121492	8.89896	2	0.0123934	0.0361076		0.166667	0.166667	0	0	Up-regulated	MHO_RS01610	contig_1	cds	346004	346543	-	rplF	50S ribosomal protein L6	KEGG:K02933, RefSeq:WP_012855559.1, SO:0001217, UniParc:UPI0001BC2249, UniRef:UniRef100_A0A6A8Q0K7, UniRef:UniRef50_Q4A5D6, UniRef:UniRef90_A0A6A8Q0K7, UserProtein:MHO_RS01610	WP_012855559.1	0001217	UPI0001BC2249	UniRef100_A0A6A8Q0K7		K02933	MHO_2830		rplF	Ribosomal proteins	Large ribosomal subunit protein uL6	RplF
MHOH34_01680	2-1	1.32195	0.0381134	34.6847	2	0.000830199	0.0142012		0.166667	0.166667	0	0	Up-regulated	MHO_RS01615	contig_1	cds	346565	346978	-	rpsH	30S ribosomal protein S8	KEGG:K02994, RefSeq:WP_012855560.1, SO:0001217, UniParc:UPI0001BC224A, UniRef:UniRef100_A0A2K9YTK4, UniRef:UniRef50_Q601K0, UniRef:UniRef90_A0A2K9YTK4, UserProtein:MHO_RS01615	WP_012855560.1	0001217	UPI0001BC224A	UniRef100_A0A2K9YTK4		K02994	MHO_2840		rpsH	Ribosomal proteins	Small ribosomal subunit protein uS8	RpsH
MHOH34_01690	2-1	0.0766959	0.124498	0.61604	2	0.600639	0.654653		0.166667	0.166667	0	0	Unchanged	MHO_RS01625	contig_1	cds	347175	347738	-	rplE	50S ribosomal protein L5	KEGG:K02931, RefSeq:WP_012855562.1, SO:0001217, UniParc:UPI0001BC224C, UniRef:UniRef100_A0A2K9YTH6, UniRef:UniRef50_Q50306, UniRef:UniRef90_A0A2K9YTH6, UserProtein:MHO_RS01625	WP_012855562.1	0001217	UPI0001BC224C	UniRef100_A0A2K9YTH6		K02931	MHO_2860		rplE	Ribosomal proteins	Large ribosomal subunit protein uL5	RplE
MHOH34_01695	2-1	0.445515	0.026432	16.8551	1	0.0377259	0.0705615		0.444444	0.277778	0.333333	0	Unchanged	MHO_RS01630	contig_1	cds	347753	348088	-	rplX	50S ribosomal protein L24	RefSeq:WP_020002419.1, SO:0001217, UniParc:UPI000371E4C6, UniRef:UniRef100_A0A454CAH0, UniRef:UniRef50_A0A454CAH0, UniRef:UniRef90_A0A454CAH0, UserProtein:MHO_RS01630	WP_020002419.1	0001217	UPI000371E4C6	UniRef100_A0A454CAH0			MHO_2870		rplX	Ribosomal proteins	Large ribosomal subunit protein uL24	RplX
MHOH34_01700	2-1	1.87467	0.0199711	93.8693	2	0.000113469	0.0114604		0	0	0	0	Up-regulated	MHO_RS01635	contig_1	cds	348090	348458	-	rplN	50S ribosomal protein L14	KEGG:K02874, RefSeq:WP_012855564.1, SO:0001217, UniParc:UPI0001BC229F, UniRef:UniRef100_A0A2K9YTE1, UniRef:UniRef50_Q9MUU4, UniRef:UniRef90_A0A2K9YTE1, UserProtein:MHO_RS01635	WP_012855564.1	0001217	UPI0001BC229F	UniRef100_A0A2K9YTE1		K02874	MHO_2880		rplN	Ribosomal proteins	Large ribosomal subunit protein uL14	RplN
MHOH34_01715	2-1	0.960685	0.10934	8.78619	2	0.0127074	0.0363241		0	0	0	0	Unchanged	MHO_RS01650	contig_1	cds	348941	349390	-	rplP	50S ribosomal protein L16	KEGG:K02878, RefSeq:WP_012855567.1, SO:0001217, UniParc:UPI0001BC22A2, UniRef:UniRef100_A0A2K9YT44, UniRef:UniRef50_Q4A5C8, UniRef:UniRef90_A0A2K9YT44, UserProtein:MHO_RS01650	WP_012855567.1	0001217	UPI0001BC22A2	UniRef100_A0A2K9YT44		K02878	MHO_2910		rplP	Ribosomal proteins	Large ribosomal subunit protein uL16	RplP
MHOH34_01720	2-1	1.13696	0.13386	8.49366	2	0.0135798	0.0364131		0.166667	0.166667	0	0	Up-regulated	MHO_RS01655	contig_1	cds	349368	350099	-	rpsC	30S ribosomal protein S3	RefSeq:WP_020002420.1, SO:0001217, UniParc:UPI00036E865B, UniRef:UniRef100_A0A2K9YT43, UniRef:UniRef50_B3PMP1, UniRef:UniRef90_D1J880, UserProtein:MHO_RS01655	WP_020002420.1	0001217	UPI00036E865B	UniRef100_A0A2K9YT43			MHO_2920		rpsC	Ribosomal proteins	Small ribosomal subunit protein uS3	RpsC
MHOH34_01725	2-1	2.33157	0.148637	15.6864	2	0.00403939	0.0212862		0.0555556	0.0555556	0	0	Up-regulated	MHO_RS01660	contig_1	cds	350099	350488	-	rplV	50S ribosomal protein L22	GO:0003735, GO:0006412, GO:0015934, GO:0019843, KEGG:K02890, RefSeq:WP_036433336.1, SO:0001217, UniParc:UPI000512C019, UniRef:UniRef100_UPI000512C019, UniRef:UniRef50_Q8RIG0, UniRef:UniRef90_Q8GM55, UserProtein:MHO_RS01660	WP_036433336.1	0001217	UPI000512C019	UniRef100_UPI000512C019	0003735	K02890	MHO_2930		rplV	Ribosomal proteins	Large ribosomal subunit protein uL22	RplV
MHOH34_01730	2-1	0.00906487	0.123766	0.0732419	2	0.94828	0.95142		0.166667	0.166667	0	0	Unchanged	MHO_RS01665	contig_1	cds	350492	350767	-	rpsS	30S ribosomal protein S19	GO:0003735, GO:0005737, GO:0006412, GO:0015935, GO:0019843, RefSeq:WP_012855570.1, SO:0001217, UniParc:UPI00000BF6FC, UniRef:UniRef100_Q8GM56, UniRef:UniRef50_P12731, UniRef:UniRef90_Q8GM56, UserProtein:MHO_RS01665	WP_012855570.1	0001217	UPI00000BF6FC	UniRef100_Q8GM56	0003735		MHO_2940		rpsS	Ribosomal proteins	Small ribosomal subunit protein uS19	RpsS
MHOH34_01735	2-1	1.03784	0.0410967	25.2535	2	0.00156436	0.0175556		0	0	0	0	Up-regulated	MHO_RS01670	contig_1	cds	350767	351612	-	rplB	50S ribosomal protein L2	GO:0003735, GO:0006412, GO:0015934, GO:0016740, GO:0019843, RefSeq:WP_012855571.1, SO:0001217, UniParc:UPI00000BF6FB, UniRef:UniRef100_Q8GM57, UniRef:UniRef50_Q9AMK8, UniRef:UniRef90_Q8GM57, UserProtein:MHO_RS01670	WP_012855571.1	0001217	UPI00000BF6FB	UniRef100_Q8GM57	0003735		MHO_2950		rplB	Ribosomal proteins	Large ribosomal subunit protein uL2	RplB
MHOH34_01740	2-1	2.95428	0.0682916	43.2598	2	0.000533928	0.0142012		0	0	0	0	Up-regulated	MHO_RS01675	contig_1	cds	351707	352138	-	rplW	50S ribosomal protein L23	RefSeq:WP_036433333.1, SO:0001217, UniParc:UPI00051404D4, UniRef:UniRef100_UPI00051404D4, UniRef:UniRef50_Q98PY3, UniRef:UniRef90_A0A7Z3E1J0, UserProtein:MHO_RS01675	WP_036433333.1	0001217	UPI00051404D4	UniRef100_UPI00051404D4			MHO_2960		rplW	Ribosomal proteins	Large ribosomal subunit protein uL23	RplW
MHOH34_01745	2-1	1.01352	0.0549351	18.4494	2	0.00292499	0.0201426		0.166667	0.166667	0	0	Up-regulated	MHO_RS01680	contig_1	cds	352138	353106	-	rplD	50S ribosomal protein L4	KEGG:K02926, RefSeq:WP_012855573.1, SO:0001217, UniParc:UPI00000BF6F9, UniRef:UniRef100_Q8GM59, UniRef:UniRef50_Q8GM59, UniRef:UniRef90_Q8GM59, UserProtein:MHO_RS01680	WP_012855573.1	0001217	UPI00000BF6F9	UniRef100_Q8GM59		K02926	MHO_2970		rplD	Ribosomal proteins	Large ribosomal subunit protein uL4	RplD
MHOH34_01750	2-1	2.10281	0.0400391	52.5189	2	0.000362354	0.0142012		0	0	0	0	Up-regulated	MHO_RS05500	contig_1	cds	353106	353912	-	rplC	50S ribosomal protein L3	KEGG:K02906, RefSeq:WP_012855574.1, SO:0001217, UniParc:UPI0001BC22A5, UniRef:UniRef100_A0A2K9YTE9, UniRef:UniRef50_B3PMP8, UniRef:UniRef90_A0A2K9YTE9, UserProtein:MHO_RS05500	WP_012855574.1	0001217	UPI0001BC22A5	UniRef100_A0A2K9YTE9		K02906	MHO_2980		rplC	Ribosomal proteins	Large ribosomal subunit protein uL3	RplC
MHOH34_01755	2-1	0.567441	0.123009	4.613	2	0.0439202	0.077371		0	0	0	0	Unchanged	MHO_RS01690	contig_1	cds	353985	354290	-	rpsJ	30S ribosomal protein S10	RefSeq:WP_036433330.1, SO:0001217, UniParc:UPI00051394B6, UniRef:UniRef100_A0A2K9YTF7, UniRef:UniRef50_Q4A5C0, UniRef:UniRef90_A0A2K9YTF7, UserProtein:MHO_RS01690	WP_036433330.1	0001217	UPI00051394B6	UniRef100_A0A2K9YTF7			MHO_2990		rpsJ	Ribosomal proteins		RpsJ
MHOH34_01765	2-1	-3.91459	0.132682	-29.5035	2	0.00114685	0.0142012		0.166667	0.166667	0	0	Down-regulated	MHO_RS01700	contig_1	cds	356983	359373	+		phosphoketolase family protein	RefSeq:WP_012855577.1, SO:0001217, UniParc:UPI0001BC22A8, UniRef:UniRef100_D1J889, UniRef:UniRef50_Q9CFH4, UniRef:UniRef90_D1J889, UserProtein:MHO_RS01700	WP_012855577.1	0001217	UPI0001BC22A8	UniRef100_D1J889			MHO_3010		Xfp	Energy metabolism	xfp	Xfp
MHOH34_01785	2-1	-1.21921	0.0670687	-18.1785	2	0.00301242	0.0202837		0.277778	0.277778	0	0	Down-regulated	MHO_RS05510	contig_1	cds	361116	363782	-	ileS	isoleucine--tRNA ligase	EC:6.1.1.5, RefSeq:WP_036433315.1, SO:0001217, UniParc:UPI000514717D, UniRef:UniRef100_UPI000514717D, UniRef:UniRef50_Q98PQ2, UniRef:UniRef90_D1J893, UserProtein:MHO_RS05510	WP_036433315.1	0001217	UPI000514717D	UniRef100_UPI000514717D			MHO_3050		ileS	Translation	Isoleucine--tRNA ligase	IleS
MHOH34_01790	2-1	-3.35922	0.162086	-20.725	2	0.00232006	0.0189872		0.166667	0.166667	0	0	Down-regulated	MHO_RS01725	contig_1	cds	363804	366221	-	leuS	leucine--tRNA ligase	EC:6.1.1.4, RefSeq:WP_036433312.1, SO:0001217, UniParc:UPI000513143C, UniRef:UniRef100_UPI0018AFDB4D, UniRef:UniRef50_Q6MSR0, UniRef:UniRef90_D1J894, UserProtein:MHO_RS01725	WP_036433312.1	0001217	UPI000513143C	UniRef100_UPI0018AFDB4D			MHO_3060		leuS	Translation	Leucine--tRNA ligase	LeuS
MHOH34_01795	2-1	2.5141	0.06706	37.4903	2	0.000710721	0.0142012		0.166667	0.166667	0	0	Up-regulated		contig_1	cds	366498	367724	+		Lmp protein	RefSeq:WP_036433310.1, SO:0001217, UniParc:UPI000512C22E, UniRef:UniRef100_UPI000512C22E, UniRef:UniRef50_A0A454CAH5, UniRef:UniRef90_A0A454CAH5	WP_036433310.1	0001217	UPI000512C22E	UniRef100_UPI000512C22E					Lmp protein	Lipoproteins	Lmp protein
MHOH34_01810	2-1	2.34216	0.140385	16.6839	2	0.00357334	0.0205408		0.222222	0.222222	0	0	Up-regulated	MHO_RS05525	contig_1	cds	370690	372378	-		hypothetical protein	RefSeq:WP_036433304.1, SO:0001217, UniParc:UPI000513543A, UniRef:UniRef100_UPI000513543A, UniRef:UniRef50_A0A454C9R2, UniRef:UniRef90_A0A454C9R2, UserProtein:MHO_RS05525	WP_036433304.1	0001217	UPI000513543A	UniRef100_UPI000513543A			MHO_3100		MHOH34_01810	Hypothetical protein	hypothetical protein
MHOH34_01840	2-1	#NUM!					0	oneConditionMissing			0	1	No in isol		contig_1	cds	375299	377440	-		AAA family ATPase	RefSeq:WP_036433297.1, SO:0001217, UniParc:UPI000513F8E4, UniRef:UniRef100_UPI000513F8E4, UniRef:UniRef50_A0A4Z0YE29, UniRef:UniRef90_UPI000513F8E4	WP_036433297.1	0001217	UPI000513F8E4	UniRef100_UPI000513F8E4					McrB	DNA methylation	McrB domain-containing protein	McrB
MHOH34_01845	2-1	#NUM!					0	oneConditionMissing			0	1	No in isol		contig_1	cds	378481	381582	-		type I restriction endonuclease subunit R	EC:3.1.21.3, KEGG:K01153, RefSeq:WP_036433294.1, SO:0001217, UniParc:UPI0005141065, UniRef:UniRef100_UPI0005141065, UniRef:UniRef50_A0A449BGK5, UniRef:UniRef90_UPI0019393BF6	WP_036433294.1	0001217	UPI0005141065	UniRef100_UPI0005141065		K01153			HsdR	Restriction-modification system	type I site-specific deoxyribonuclease	HsdR
MHOH34_01875	2-1	#NUM!					0	oneConditionMissing			0	1	No in isol		contig_1	cds	385179	386660	-		type I restriction-modification system subunit M	EC:2.1.1.72, KEGG:K03427, RefSeq:WP_036433286.1, SO:0001217, UniParc:UPI000514455C, UniRef:UniRef100_UPI000514455C, UniRef:UniRef50_A0A449BLQ8, UniRef:UniRef90_UPI00193A0628	WP_036433286.1	0001217	UPI000514455C	UniRef100_UPI000514455C		K03427			HsdM	Restriction-modification system	site-specific DNA-methyltransferase	HsdM
MHOH34_01880	2-1	0.753226	0.130556	5.76937	2	0.0287535	0.0605022		0	0	0	0	Unchanged	MHO_RS01765	contig_1	cds	387007	388371	-		F0F1 ATP synthase subunit beta	RefSeq:WP_036433283.1, SO:0001217, UniParc:UPI0005143C13, UniRef:UniRef100_A0A7Z3E1B9, UniRef:UniRef50_A0A449A4P1, UniRef:UniRef90_D1J8A0, UserProtein:MHO_RS01765	WP_036433283.1	0001217	UPI0005143C13	UniRef100_A0A7Z3E1B9			MHO_3120		AtpD-2	ATP synthase	ATP synthase subunit delta	AtpD-2
MHOH34_01885	2-1	0.301969	0.175179	1.72378	2	0.22689	0.274214		0	0	0	0	Unchanged	MHO_RS01770	contig_1	cds	388371	389909	-		ATP F0F1 synthase subunit alpha	EC:7.1.2.2, RefSeq:WP_012855589.1, SO:0001217, UniParc:UPI0001BC22B4, UniRef:UniRef100_D1J8A1, UniRef:UniRef50_A0A449BH42, UniRef:UniRef90_A0A454C9R7, UserProtein:MHO_RS01770	WP_012855589.1	0001217	UPI0001BC22B4	UniRef100_D1J8A1			MHO_3130		AtpA-2	ATP synthase	ATP synthase subunit alpha	AtpA-2
MHOH34_01890	2-1	0.214462	0.164972	1.29999	2	0.323251	0.375268		0.166667	0.166667	0	0	Unchanged	MHO_RS05530	contig_1	cds	389925	391979	-		hypothetical protein	RefSeq:WP_036433281.1, SO:0001217, UniParc:UPI00051360E4, UniRef:UniRef100_UPI00051360E4, UniRef:UniRef50_A0A2C9DYS2, UniRef:UniRef90_D1J8A2, UserProtein:MHO_RS05530	WP_036433281.1	0001217	UPI00051360E4	UniRef100_UPI00051360E4			MHO_3140		MHOH34_01890	Hypothetical protein	hypothetical protein
MHOH34_01900	2-1	0.036197	0.375665	0.0963543	2	0.932025	0.938218		0.277778	0.277778	0	0	Unchanged	MHO_RS05540	contig_1	cds	392432	393328	-		hypothetical protein	RefSeq:WP_036433278.1, SO:0001217, UniParc:UPI0005135193, UniRef:UniRef100_UPI0005135193, UniRef:UniRef50_Q9PR95, UniRef:UniRef90_D1J8A4, UserProtein:MHO_RS05540	WP_036433278.1	0001217	UPI0005135193	UniRef100_UPI0005135193			MHO_3160		MHOH34_01900	Hypothetical protein	hypothetical protein
MHOH34_01905	2-1	-1.04027	0.196054	-5.30602	2	0.0337322	0.0654568		0.333333	0.333333	0	0	Unchanged	MHO_RS01790	contig_1	cds	393330	393833	-		DUF2714 domain-containing protein	RefSeq:WP_036433275.1, SO:0001217, UniParc:UPI000512A92B, UniRef:UniRef100_UPI000512A92B, UniRef:UniRef50_A0A2K9YT96, UniRef:UniRef90_A0A2K9YT96, UserProtein:MHO_RS01790	WP_036433275.1	0001217	UPI000512A92B	UniRef100_UPI000512A92B			MHO_3170		DUF2714 domain-containing protein	Lipoproteins	DUF2714 domain-containing protein
MHOH34_01915	2-1	1.05303	0.0465587	22.6172	2	0.00194918	0.0180295		0.277778	0.277778	0	0	Up-regulated	MHO_RS01800	contig_1	cds	395311	397611	-		putative immunoglobulin-blocking virulence protein	RefSeq:WP_036433271.1, SO:0001217, UniParc:UPI00051301C9, UniRef:UniRef100_UPI00051301C9, UniRef:UniRef50_Q9PR99, UniRef:UniRef90_D1J8A7, UserProtein:MHO_RS01800	WP_036433271.1	0001217	UPI00051301C9	UniRef100_UPI00051301C9			MHO_3190		putative immunoglobulin-blocking virulence protein	Lipoproteins	putative immunoglobulin-blocking virulence protein
MHOH34_01920	2-1	0.365187	0.155044	2.35537	2	0.142666	0.183169		0	0	0	0	Unchanged	MHO_RS01805	contig_1	cds	397641	400067	-		DUF31 family protein	RefSeq:WP_036433268.1, SO:0001217, UniParc:UPI0005135242, UniRef:UniRef100_UPI0005135242, UniRef:UniRef50_D1J8A8, UniRef:UniRef90_D1J8A8, UserProtein:MHO_RS01805	WP_036433268.1	0001217	UPI0005135242	UniRef100_UPI0005135242			MHO_3200		DUF31 family protein	Lipoproteins	DUF31 family protein
MHOH34_01925	2-1	0.255352	0.0891424	2.86454	2	0.103323	0.14361		0.111111	0.111111	0	0	Unchanged	MHO_RS01815	contig_1	cds	400380	401993	+		ABC-F family ATP-binding cassette domain-containing protein	RefSeq:WP_012855597.1, SO:0001217, UniParc:UPI0001BC2311, UniRef:UniRef100_A0A454C9S0, UniRef:UniRef50_C4XEP7, UniRef:UniRef90_A0A454C9S0, UserProtein:MHO_RS01815	WP_012855597.1	0001217	UPI0001BC2311	UniRef100_A0A454C9S0			MHO_3210		YheS_2	Transport	ABC transporter ATPase	YheS_2
MHOH34_01930	2-1	-0.407242	0.047536	-8.56702	2	0.0133528	0.0364131		0.388889	0.388889	0	0	Unchanged	MHO_RS01835	contig_1	cds	402053	402607	-		DJ-1/PfpI family protein	RefSeq:WP_036433265.1, SO:0001217, UniParc:UPI000513FD89, UniRef:UniRef100_A0A2K9YTM8, UniRef:UniRef50_D1J8B4, UniRef:UniRef90_D1J8B4, UserProtein:MHO_RS01835	WP_036433265.1	0001217	UPI000513FD89	UniRef100_A0A2K9YTM8			MHO_3260		DJ-1/PfpI family protein	Chaperones	DJ-1/PfpI family protein
MHOH34_01975	2-1	-0.433872	0.230057	-1.88594	2	0.199952	0.247287		0	0	0	0	Unchanged	MHO_RS01860	contig_1	cds	408320	409282	-		Cof-type HAD-IIB family hydrolase	EC:3.1.3.-, GO:0016791, GO:0046872, RefSeq:WP_012855605.1, SO:0001217, UniParc:UPI0001BC231B, UniRef:UniRef100_A0A2K9YTA4, UniRef:UniRef50_P43051, UniRef:UniRef90_P43051, UserProtein:MHO_RS01860	WP_012855605.1	0001217	UPI0001BC231B	UniRef100_A0A2K9YTA4	0016791		MHO_3310		YitU	Nucleoside metabolism	5-amino-6-(5-phospho-D-ribitylamino)uracil phosphatase	YitU
MHOH34_01980	2-1	0.799897	0.0339526	23.5592	2	0.00179683	0.0180295		0.277778	0.277778	0	0	Unchanged	MHO_RS01865	contig_1	cds	409464	410093	-	upp	uracil phosphoribosyltransferase	EC:2.4.2.9, GO:0000287, GO:0004845, GO:0005525, GO:0006223, GO:0044206, KEGG:K00761, RefSeq:WP_020002490.1, SO:0001217, UniParc:UPI0003662176, UniRef:UniRef100_A0A2K9YTA2, UniRef:UniRef50_Q98QP6, UniRef:UniRef90_P43049, UserProtein:MHO_RS01865	WP_020002490.1	0001217	UPI0003662176	UniRef100_A0A2K9YTA2	0000287	K00761	MHO_3320		upp	Nucleoside metabolism	Uracil phosphoribosyltransferase
MHOH34_01980	2-1	0.799897	0.0339526	23.5592	2	0.00179683	0.0180295		0.277778	0.277778	0	0	Unchanged	MHO_RS01865	contig_1	cds	409464	410093	-	upp	uracil phosphoribosyltransferase	EC:2.4.2.9, GO:0000287, GO:0004845, GO:0005525, GO:0006223, GO:0044206, KEGG:K00761, RefSeq:WP_020002490.1, SO:0001217, UniParc:UPI0003662176, UniRef:UniRef100_A0A2K9YTA2, UniRef:UniRef50_Q98QP6, UniRef:UniRef90_P43049, UserProtein:MHO_RS01865	WP_020002490.1	0001217	UPI0003662176	UniRef100_A0A2K9YTA2	0000287	K00761	MHO_3320		upp	Nucleoside metabolism	Uracil phosphoribosyltransferase	Upp
MHOH34_01985	2-1	-0.22559	0.290827	-0.775685	2	0.519097	0.580392		0.111111	0.111111	0	0	Unchanged	MHO_RS01870	contig_1	cds	410121	410783	-	deoC	deoxyribose-phosphate aldolase	EC:4.1.2.4, GO:0004139, GO:0005737, GO:0009264, GO:0016052, GO:0046386, KEGG:K01619, RefSeq:WP_020002489.1, SO:0001217, UniParc:UPI000378BCA6, UniRef:UniRef100_A0A2K9YTE4, UniRef:UniRef50_Q98QP7, UniRef:UniRef90_P43048, UserProtein:MHO_RS01870	WP_020002489.1	0001217	UPI000378BCA6	UniRef100_A0A2K9YTE4	0004139	K01619	MHO_3330		deoC	Energy metabolism		DeoC
MHOH34_01990	2-1	-0.541719	0.225302	-2.40442	2	0.138042	0.178747		0	0	0	0	Unchanged	MHO_RS01875	contig_1	cds	410810	412108	-	pdp	thymidine phosphorylase	EC:2.4.2.4, RefSeq:WP_020002488.1, SO:0001217, UniParc:UPI000376D8A9, UniRef:UniRef100_A0A454C9T9, UniRef:UniRef50_Q4A5W5, UniRef:UniRef90_A0A454C9T9, UserProtein:MHO_RS01875	WP_020002488.1	0001217	UPI000376D8A9	UniRef100_A0A454C9T9			MHO_3340		pdp	Energy metabolism		DeoA
MHOH34_01995	2-1	1.71581	0.0698862	24.5514	2	0.00165488	0.0178251		0.166667	0.166667	0	0	Up-regulated	MHO_RS01880	contig_1	cds	412125	412841	-	deoD	purine-nucleoside phosphorylase	EC:2.4.2.1, RefSeq:WP_036433424.1, SO:0001217, UniParc:UPI000514857A, UniRef:UniRef100_UPI000514857A, UniRef:UniRef50_A0A059XWN5, UniRef:UniRef90_A0A454CA74, UserProtein:MHO_RS01880	WP_036433424.1	0001217	UPI000514857A	UniRef100_UPI000514857A			MHO_3350		deoD	Energy metabolism		DeoD
MHOH34_02015	2-1	-0.932637	0.108584	-8.58905	2	0.0132858	0.0364131		0.111111	0.111111	0	0	Unchanged	MHO_RS01895	contig_1	cds	414690	416432	-		ribonuclease J	EC:3.1.-.-, RefSeq:WP_036433416.1, SO:0001217, UniParc:UPI000512B316, UniRef:UniRef100_A0A2K9YTJ8, UniRef:UniRef50_Q6KH27, UniRef:UniRef90_A0A454CA18, UserProtein:MHO_RS01895	WP_036433416.1	0001217	UPI000512B316	UniRef100_A0A2K9YTJ8			MHO_3380		Rnj	rRNA processing	Ribonuclease J	Rnj
MHOH34_02025	2-1	-0.0108026	0.194409	-0.0555665	2	0.960739	0.960739		0.222222	0.222222	0	0	Unchanged	MHO_RS01905	contig_1	cds	417108	418043	-		FAD-dependent oxidoreductase	RefSeq:WP_036433410.1, SO:0001217, UniParc:UPI0005133E7F, UniRef:UniRef100_UPI0005133E7F, UniRef:UniRef50_A0A448ZXR8, UniRef:UniRef90_D1J8C8, UserProtein:MHO_RS01905	WP_036433410.1	0001217	UPI0005133E7F	UniRef100_UPI0005133E7F			MHO_3400		TrxB	Oxidoreductases	Thioredoxin reductase	TrxB
MHOH34_02030	2-1	0.127003	0.348239	0.364702	2	0.750287	0.794884		0.0555556	0.0555556	0	0	Unchanged	MHO_RS05575	contig_1	cds	418077	419015	-	lgt	prolipoprotein diacylglyceryl transferase	EC:2.5.1.145, KEGG:K13292, RefSeq:WP_036433407.1, SO:0001217, UniParc:UPI0005136C71, UniRef:UniRef100_UPI0005136C71, UniRef:UniRef50_A0A448ZXR7, UniRef:UniRef90_A0A2K9YTB5, UserProtein:MHO_RS05575	WP_036433407.1	0001217	UPI0005136C71	UniRef100_UPI0005136C71		K13292	MHO_3410		lgt	Lipoprotein biosynthesis	Phosphatidylglycerol--prolipoprotein diacylglyceryl transferase	Lgt
[truncated: 186 more rows]

## Sheet: MHO11_MHOH34_diff
ID	Label	log2FC	SE	Tvalue	DF	pvalue	adj.pvalue	issue	MissingPercentage	ImputationPercentage	X1	X2	Expression	UserProtein	Sequence.Id	Type	Start	Stop	Strand	Gene	Product	DbXrefs	RefSeq	SO	UniParc	UniRef	GO	KEGG	OldUserProtein	BLAST	Protein	Function	protein	gene
[truncated: 139 more rows]

## Sheet: MHO11_MHOH34_all
ID	Label	log2FC	SE	Tvalue	DF	pvalue	adj.pvalue	issue	MissingPercentage	ImputationPercentage	X1	X2	Expression	UserProtein	Sequence.Id	Type	Start	Stop	Strand	Gene	Product	DbXrefs	RefSeq	SO	UniParc	UniRef	GO	KEGG	OldUserProtein	BLAST	Protein	Function	protein	gene
[truncated: 411 more rows]

[truncated: 10 more sheets: MHO1862_MHOH34_diff, MHO1862_MHOH34_all, MHO12_MHOH34_diff, MHO12_MHOH34_all, MHO7_MHOH34_diff, MHO7_MHOH34_all, MHO45_MHOH34_diff, MHO45_MHOH34_all, MHO40_MHOH34_diff, MHO40_MHOH34_all]
